# Supplementary material for: A Fabry-Pérot cavity coupled surface plasmon photodiode for electrical biomolecular sensing
Source: Nat Commun. 2021 Nov 10;12:6483. doi: 10.1038/s41467-021-26652-7 (PMC8580965; doi:10.1038/s41467-021-26652-7)
Supplement: Supplementary file 6 — Source Data [file 41467_2021_26652_MOESM6_ESM.xlsx]

## Sheet: Figure 1
tSi 110nm, tAu 30nm					tSi 140nm, tAu 30nm
Time (s)	Current (A)	Angle (deg)	Current (A)		Time (s)	Current (A)	Angle (deg)	Current (A)
0.01084	4.70408e-05	20	5.11775e-05		0.01074	3.5559e-05	20	3.69348e-05
0.10037	5.14221e-05	20.0199	5.1301e-05		0.10037	3.68894e-05	20.0199	3.6894e-05
0.20037	5.14557e-05	20.0398	5.12462e-05		0.20037	3.69346e-05	20.0398	3.69637e-05
0.30037	5.14609e-05	20.0597	5.11979e-05		0.30037	3.69376e-05	20.0596	3.69057e-05
0.40037	5.15496e-05	20.0796	5.10966e-05		0.40033	3.68666e-05	20.0795	3.6918e-05
0.50057	5.14171e-05	20.0995	5.12126e-05		0.50056	3.69503e-05	20.0994	3.69564e-05
0.60033	5.1384e-05	20.1194	5.10781e-05		0.60037	3.69253e-05	20.1193	3.6946e-05
0.70037	5.14441e-05	20.1393	5.11487e-05		0.70037	3.69035e-05	20.1392	3.69443e-05
0.80037	5.14706e-05	20.1592	5.10903e-05		0.80033	3.6935e-05	20.159	3.68941e-05
0.90037	5.1416e-05	20.179	5.11025e-05		0.90033	3.68929e-05	20.1789	3.69499e-05
1.00054	5.13507e-05	20.1989	5.10194e-05		1.00053	3.69281e-05	20.1988	3.69766e-05
1.10037	5.13743e-05	20.2188	5.1131e-05		1.10037	3.69184e-05	20.2187	3.69145e-05
1.20037	5.146e-05	20.2387	5.11758e-05		1.20037	3.69654e-05	20.2386	3.69209e-05
1.30037	5.13701e-05	20.2586	5.10791e-05		1.30033	3.69583e-05	20.2584	3.69395e-05
1.40033	5.13987e-05	20.2785	5.10751e-05		1.40037	3.69366e-05	20.2783	3.69606e-05
1.50053	5.13544e-05	20.2984	5.11163e-05		1.50053	3.69972e-05	20.2982	3.69359e-05
1.60037	5.13643e-05	20.3183	5.10608e-05		1.60037	3.69736e-05	20.3181	3.69066e-05
1.70037	5.14183e-05	20.3382	5.09719e-05		1.70037	3.6904e-05	20.338	3.69816e-05
1.80033	5.14875e-05	20.3581	5.10869e-05		1.80037	3.69828e-05	20.3579	3.69681e-05
1.90033	5.14541e-05	20.378	5.09912e-05		1.90037	3.69714e-05	20.3777	3.69701e-05
2.00053	5.13801e-05	20.3979	5.09957e-05		2.00053	3.69102e-05	20.3976	3.69576e-05
2.10037	5.13613e-05	20.4178	5.09522e-05		2.10037	3.6942e-05	20.4175	3.69414e-05
2.20033	5.1404e-05	20.4377	5.08487e-05		2.20033	3.69148e-05	20.4374	3.69753e-05
2.30037	5.14339e-05	20.4576	5.08721e-05		2.30037	3.68894e-05	20.4573	3.69452e-05
2.40037	5.13568e-05	20.4775	5.0887e-05		2.40033	3.69033e-05	20.4771	3.68728e-05
2.50054	5.12673e-05	20.4973	5.0905e-05		2.50052	3.68843e-05	20.497	3.69127e-05
2.60033	5.12277e-05	20.5172	5.08751e-05		2.60033	3.68847e-05	20.5169	3.69253e-05
2.70033	5.12865e-05	20.5371	5.08616e-05		2.70033	3.69091e-05	20.5368	3.69459e-05
2.80037	5.12586e-05	20.557	5.08528e-05		2.80037	3.68345e-05	20.5567	3.69684e-05
2.90033	5.12718e-05	20.5769	5.08616e-05		2.90033	3.69053e-05	20.5765	3.69481e-05
3.00054	5.13137e-05	20.5968	5.09169e-05		3.00054	3.69624e-05	20.5964	3.69202e-05
3.10037	5.11618e-05	20.6167	5.08371e-05		3.10033	3.6923e-05	20.6163	3.69099e-05
3.20037	5.13483e-05	20.6366	5.07663e-05		3.20033	3.68898e-05	20.6362	3.69475e-05
3.30033	5.13313e-05	20.6565	5.0672e-05		3.30037	3.69248e-05	20.6561	3.69254e-05
3.40033	5.12627e-05	20.6764	5.06996e-05		3.40037	3.69298e-05	20.6759	3.69741e-05
3.50054	5.13593e-05	20.6963	5.07782e-05		3.50053	3.69578e-05	20.6958	3.68693e-05
3.60033	5.13685e-05	20.7162	5.07321e-05		3.60037	3.68868e-05	20.7157	3.69137e-05
3.70037	5.14333e-05	20.7361	5.06458e-05		3.70033	3.69199e-05	20.7356	3.68712e-05
3.80033	5.13724e-05	20.756	5.06559e-05		3.80033	3.69062e-05	20.7555	3.69033e-05
3.90037	5.13894e-05	20.7759	5.0664e-05		3.90033	3.68962e-05	20.7753	3.6928e-05
4.00053	5.13598e-05	20.7958	5.07624e-05		4.00054	3.69594e-05	20.7952	3.6891e-05
4.10033	5.1451e-05	20.8156	5.0538e-05		4.10033	3.69278e-05	20.8151	3.69182e-05
4.20033	5.14236e-05	20.8355	5.06092e-05		4.20032	3.69303e-05	20.835	3.68805e-05
4.30033	5.14288e-05	20.8554	5.06442e-05		4.30037	3.69838e-05	20.8549	3.68979e-05
4.40037	5.13904e-05	20.8753	5.05161e-05		4.40033	3.69326e-05	20.8748	3.68291e-05
4.50053	5.12718e-05	20.8952	5.05214e-05		4.50054	3.69665e-05	20.8946	3.69029e-05
4.60037	5.12372e-05	20.9151	5.05273e-05		4.60033	3.68536e-05	20.9145	3.68908e-05
4.70033	5.12628e-05	20.935	5.05381e-05		4.70037	3.68707e-05	20.9344	3.68514e-05
4.80033	5.12896e-05	20.9549	5.04003e-05		4.80037	3.68751e-05	20.9543	3.6846e-05
4.90037	5.12608e-05	20.9748	5.04763e-05		4.90033	3.69425e-05	20.9742	3.68753e-05
5.00053	5.12871e-05	20.9947	5.04003e-05		5.00054	3.69983e-05	20.994	3.68656e-05
5.10033	5.13333e-05	21.0146	5.0428e-05		5.10037	3.69348e-05	21.0139	3.68926e-05
5.20033	5.11748e-05	21.0345	5.03642e-05		5.20033	3.6894e-05	21.0338	3.68253e-05
5.30037	5.12504e-05	21.0544	5.04053e-05		5.30037	3.69637e-05	21.0537	3.68842e-05
5.40037	5.13433e-05	21.0743	5.03753e-05		5.40033	3.69057e-05	21.0736	3.68993e-05
5.50054	5.12283e-05	21.0942	5.02726e-05		5.50054	3.6918e-05	21.0934	3.68679e-05
5.60037	5.13395e-05	21.1141	5.02952e-05		5.60033	3.69564e-05	21.1133	3.69006e-05
5.70033	5.13189e-05	21.134	5.02802e-05		5.70037	3.6946e-05	21.1332	3.67987e-05
5.80037	5.14338e-05	21.1538	5.01686e-05		5.80037	3.69443e-05	21.1531	3.68502e-05
5.90033	5.13026e-05	21.1737	5.02623e-05		5.90037	3.68941e-05	21.173	3.6845e-05
6.00053	5.13123e-05	21.1936	5.03373e-05		6.00052	3.69499e-05	21.1928	3.68496e-05
6.10037	5.12306e-05	21.2135	5.02366e-05		6.10037	3.69766e-05	21.2127	3.68279e-05
6.20033	5.12965e-05	21.2334	5.01381e-05		6.20037	3.69145e-05	21.2326	3.68303e-05
6.30037	5.12052e-05	21.2533	5.02062e-05		6.30033	3.69209e-05	21.2525	3.68066e-05
6.40037	5.12473e-05	21.2732	5.02571e-05		6.40037	3.69395e-05	21.2724	3.67594e-05
6.50053	5.1225e-05	21.2931	5.02348e-05		6.50052	3.69606e-05	21.2922	3.68335e-05
6.60033	5.12764e-05	21.313	5.01104e-05		6.60037	3.69359e-05	21.3121	3.68364e-05
6.70033	5.13413e-05	21.3329	5.01624e-05		6.70033	3.69066e-05	21.332	3.6887e-05
6.80037	5.13672e-05	21.3528	5.01875e-05		6.80037	3.69816e-05	21.3519	3.68629e-05
6.90033	5.13386e-05	21.3727	5.00082e-05		6.90037	3.69681e-05	21.3718	3.68519e-05
7.00053	5.11954e-05	21.3926	5.00917e-05		7.00053	3.69701e-05	21.3917	3.68037e-05
7.10037	5.13101e-05	21.4125	5.01473e-05		7.10032	3.69576e-05	21.4115	3.67929e-05
7.20033	5.12289e-05	21.4324	5.00498e-05		7.20033	3.69414e-05	21.4314	3.68128e-05
7.30033	5.12001e-05	21.4523	5.00461e-05		7.30037	3.69753e-05	21.4513	3.67802e-05
7.40037	5.1233e-05	21.4721	5.01191e-05		7.40033	3.69452e-05	21.4712	3.68196e-05
7.50054	5.1148e-05	21.492	4.98708e-05		7.50053	3.68728e-05	21.4911	3.66555e-05
7.60037	5.12793e-05	21.5119	4.98895e-05		7.60033	3.69127e-05	21.5109	3.6698e-05
7.70037	5.12195e-05	21.5318	4.99141e-05		7.70037	3.69253e-05	21.5308	3.67441e-05
7.80037	5.12142e-05	21.5517	4.98669e-05		7.80032	3.69459e-05	21.5507	3.67915e-05
7.90037	5.12738e-05	21.5716	4.99254e-05		7.90037	3.69684e-05	21.5706	3.67363e-05
8.00052	5.11775e-05	21.5915	4.99672e-05		8.00054	3.69481e-05	21.5905	3.67285e-05
8.10033	5.1301e-05	21.6114	4.98759e-05		8.10037	3.69202e-05	21.6103	3.67567e-05
8.20037	5.12462e-05	21.6313	4.98947e-05		8.20033	3.69099e-05	21.6302	3.66886e-05
8.30037	5.11979e-05	21.6512	4.98976e-05		8.30037	3.69475e-05	21.6501	3.67201e-05
8.40033	5.10966e-05	21.6711	4.98909e-05		8.40033	3.69254e-05	21.67	3.67535e-05
8.50052	5.12126e-05	21.691	4.98789e-05		8.50052	3.69741e-05	21.6899	3.66805e-05
8.60033	5.10781e-05	21.7109	4.98012e-05		8.60033	3.68693e-05	21.7097	3.67583e-05
8.70037	5.11487e-05	21.7308	4.97224e-05		8.70033	3.69137e-05	21.7296	3.67037e-05
8.80037	5.10903e-05	21.7507	4.96809e-05		8.80037	3.68712e-05	21.7495	3.67431e-05
8.90033	5.11025e-05	21.7706	4.98497e-05		8.90037	3.69033e-05	21.7694	3.67193e-05
9.00053	5.10194e-05	21.7905	4.97749e-05		9.00054	3.6928e-05	21.7893	3.66508e-05
9.10037	5.1131e-05	21.8103	4.97285e-05		9.10032	3.6891e-05	21.8091	3.66719e-05
9.20033	5.11758e-05	21.8302	4.97361e-05		9.20033	3.69182e-05	21.829	3.66793e-05
9.30037	5.10791e-05	21.8501	4.98677e-05		9.30033	3.68805e-05	21.8489	3.66489e-05
9.40033	5.10751e-05	21.87	4.96836e-05		9.40033	3.68979e-05	21.8688	3.66978e-05
9.50056	5.11163e-05	21.8899	4.96102e-05		9.50054	3.68291e-05	21.8887	3.66894e-05
9.60037	5.10608e-05	21.9098	4.96507e-05		9.60037	3.69029e-05	21.9085	3.66452e-05
9.70033	5.09719e-05	21.9297	4.96857e-05		9.70033	3.68908e-05	21.9284	3.66775e-05
9.80033	5.10869e-05	21.9496	4.957e-05		9.80037	3.68514e-05	21.9483	3.67023e-05
9.90037	5.09912e-05	21.9695	4.95267e-05		9.90037	3.6846e-05	21.9682	3.6695e-05
10.0006	5.09957e-05	21.9894	4.95013e-05		10.0005	3.68753e-05	21.9881	3.66455e-05
10.1003	5.09522e-05	22.0093	4.94604e-05		10.1003	3.68656e-05	22.008	3.67318e-05
10.2004	5.08487e-05	22.0292	4.95614e-05		10.2004	3.68926e-05	22.0278	3.6683e-05
10.3004	5.08721e-05	22.0491	4.94477e-05		10.3003	3.68253e-05	22.0477	3.66856e-05
10.4004	5.0887e-05	22.069	4.94904e-05		10.4004	3.68842e-05	22.0676	3.67134e-05
10.5006	5.0905e-05	22.0889	4.94789e-05		10.5006	3.68993e-05	22.0875	3.67095e-05
10.6003	5.08751e-05	22.1088	4.94572e-05		10.6004	3.68679e-05	22.1074	3.66425e-05
10.7004	5.08616e-05	22.1286	4.93641e-05		10.7004	3.69006e-05	22.1272	3.66439e-05
10.8004	5.08528e-05	22.1485	4.94327e-05		10.8003	3.67987e-05	22.1471	3.66415e-05
10.9003	5.08616e-05	22.1684	4.93484e-05		10.9004	3.68502e-05	22.167	3.66107e-05
11.0005	5.09169e-05	22.1883	4.94944e-05		11.0005	3.6845e-05	22.1869	3.66793e-05
11.1004	5.08371e-05	22.2082	4.94277e-05		11.1003	3.68496e-05	22.2068	3.6625e-05
11.2003	5.07663e-05	22.2281	4.93917e-05		11.2004	3.68279e-05	22.2266	3.66379e-05
11.3004	5.0672e-05	22.248	4.93532e-05		11.3004	3.68303e-05	22.2465	3.6622e-05
11.4003	5.06996e-05	22.2679	4.94088e-05		11.4003	3.68066e-05	22.2664	3.65722e-05
11.5006	5.07782e-05	22.2878	4.95331e-05		11.5005	3.67594e-05	22.2863	3.66914e-05
11.6003	5.07321e-05	22.3077	4.93546e-05		11.6003	3.68335e-05	22.3062	3.65838e-05
11.7003	5.06458e-05	22.3276	4.92914e-05		11.7003	3.68364e-05	22.326	3.65737e-05
11.8003	5.06559e-05	22.3475	4.93177e-05		11.8003	3.6887e-05	22.3459	3.65915e-05
11.9004	5.0664e-05	22.3674	4.9289e-05		11.9003	3.68629e-05	22.3658	3.66084e-05
12.0006	5.07624e-05	22.3873	4.92943e-05		12.0005	3.68519e-05	22.3857	3.65389e-05
12.1003	5.0538e-05	22.4072	4.92909e-05		12.1004	3.68037e-05	22.4056	3.66511e-05
12.2003	5.06092e-05	22.4271	4.92271e-05		12.2004	3.67929e-05	22.4254	3.65635e-05
12.3003	5.06442e-05	22.4469	4.91813e-05		12.3004	3.68128e-05	22.4453	3.65692e-05
12.4004	5.05161e-05	22.4668	4.92023e-05		12.4003	3.67802e-05	22.4652	3.6593e-05
12.5006	5.05214e-05	22.4867	4.92499e-05		12.5005	3.68196e-05	22.4851	3.65476e-05
12.6004	5.05273e-05	22.5066	4.92749e-05		12.6003	3.66555e-05	22.505	3.65237e-05
12.7004	5.05381e-05	22.5265	4.91818e-05		12.7004	3.6698e-05	22.5249	3.64464e-05
12.8004	5.04003e-05	22.5464	4.91469e-05		12.8004	3.67441e-05	22.5447	3.65563e-05
12.9004	5.04763e-05	22.5663	4.9202e-05		12.9004	3.67915e-05	22.5646	3.65087e-05
13.0005	5.04003e-05	22.5862	4.90571e-05		13.0005	3.67363e-05	22.5845	3.64947e-05
13.1003	5.0428e-05	22.6061	4.91158e-05		13.1004	3.67285e-05	22.6044	3.64774e-05
13.2003	5.03642e-05	22.626	4.91276e-05		13.2004	3.67567e-05	22.6243	3.64751e-05
13.3004	5.04053e-05	22.6459	4.90847e-05		13.3004	3.66886e-05	22.6441	3.65135e-05
13.4004	5.03753e-05	22.6658	4.8987e-05		13.4004	3.67201e-05	22.664	3.65245e-05
13.5005	5.02726e-05	22.6857	4.90332e-05		13.5006	3.67535e-05	22.6839	3.64727e-05
13.6003	5.02952e-05	22.7056	4.91221e-05		13.6003	3.66805e-05	22.7038	3.64938e-05
13.7003	5.02802e-05	22.7255	4.89432e-05		13.7003	3.67583e-05	22.7237	3.64368e-05
13.8004	5.01686e-05	22.7454	4.88709e-05		13.8003	3.67037e-05	22.7435	3.6426e-05
13.9003	5.02623e-05	22.7653	4.87498e-05		13.9004	3.67431e-05	22.7634	3.64944e-05
14.0005	5.03373e-05	22.7851	4.88365e-05		14.0006	3.67193e-05	22.7833	3.64462e-05
14.1003	5.02366e-05	22.805	4.88299e-05		14.1004	3.66508e-05	22.8032	3.64541e-05
14.2004	5.01381e-05	22.8249	4.88748e-05		14.2004	3.66719e-05	22.8231	3.64019e-05
14.3004	5.02062e-05	22.8448	4.88507e-05		14.3004	3.66793e-05	22.8429	3.64142e-05
14.4003	5.02571e-05	22.8647	4.88115e-05		14.4003	3.66489e-05	22.8628	3.63637e-05
14.5006	5.02348e-05	22.8846	4.88584e-05		14.5005	3.66978e-05	22.8827	3.63611e-05
14.6004	5.01104e-05	22.9045	4.87692e-05		14.6003	3.66894e-05	22.9026	3.64325e-05
14.7003	5.01624e-05	22.9244	4.87902e-05		14.7003	3.66452e-05	22.9225	3.63488e-05
14.8003	5.01875e-05	22.9443	4.87294e-05		14.8003	3.66775e-05	22.9423	3.6367e-05
14.9003	5.00082e-05	22.9642	4.86377e-05		14.9004	3.67023e-05	22.9622	3.63386e-05
15.0006	5.00917e-05	22.9841	4.87513e-05		15.0005	3.6695e-05	22.9821	3.63558e-05
15.1003	5.01473e-05	23.004	4.86589e-05		15.1004	3.66455e-05	23.002	3.63476e-05
15.2003	5.00498e-05	23.0239	4.86875e-05		15.2003	3.67318e-05	23.0219	3.633e-05
15.3004	5.00461e-05	23.0438	4.87191e-05		15.3003	3.6683e-05	23.0417	3.63418e-05
15.4003	5.01191e-05	23.0637	4.86122e-05		15.4003	3.66856e-05	23.0616	3.63784e-05
15.5005	4.98708e-05	23.0836	4.85465e-05		15.5006	3.67134e-05	23.0815	3.63469e-05
15.6004	4.98895e-05	23.1034	4.85903e-05		15.6003	3.67095e-05	23.1014	3.6321e-05
15.7003	4.99141e-05	23.1233	4.86968e-05		15.7003	3.66425e-05	23.1213	3.62588e-05
15.8004	4.98669e-05	23.1432	4.86427e-05		15.8003	3.66439e-05	23.1412	3.63613e-05
15.9003	4.99254e-05	23.1631	4.8642e-05		15.9004	3.66415e-05	23.161	3.63259e-05
16.0005	4.99672e-05	23.183	4.86016e-05		16.0006	3.66107e-05	23.1809	3.62704e-05
16.1004	4.98759e-05	23.2029	4.85431e-05		16.1004	3.66793e-05	23.2008	3.6311e-05
16.2004	4.98947e-05	23.2228	4.84157e-05		16.2003	3.6625e-05	23.2207	3.62968e-05
16.3004	4.98976e-05	23.2427	4.85511e-05		16.3004	3.66379e-05	23.2406	3.62933e-05
16.4003	4.98909e-05	23.2626	4.85301e-05		16.4003	3.6622e-05	23.2604	3.63192e-05
16.5006	4.98789e-05	23.2825	4.8504e-05		16.5006	3.65722e-05	23.2803	3.62714e-05
16.6004	4.98012e-05	23.3024	4.85187e-05		16.6004	3.66914e-05	23.3002	3.62917e-05
16.7003	4.97224e-05	23.3223	4.84247e-05		16.7003	3.65838e-05	23.3201	3.63232e-05
16.8004	4.96809e-05	23.3422	4.84555e-05		16.8003	3.65737e-05	23.34	3.6283e-05
16.9004	4.98497e-05	23.3621	4.84929e-05		16.9003	3.65915e-05	23.3598	3.61845e-05
17.0005	4.97749e-05	23.382	4.8483e-05		17.0006	3.66084e-05	23.3797	3.62023e-05
17.1004	4.97285e-05	23.4019	4.84394e-05		17.1003	3.65389e-05	23.3996	3.62476e-05
17.2003	4.97361e-05	23.4218	4.84601e-05		17.2004	3.66511e-05	23.4195	3.63063e-05
17.3003	4.98677e-05	23.4416	4.84032e-05		17.3003	3.65635e-05	23.4394	3.62468e-05
17.4003	4.96836e-05	23.4615	4.83682e-05		17.4004	3.65692e-05	23.4592	3.62076e-05
17.5006	4.96102e-05	23.4814	4.83196e-05		17.5005	3.6593e-05	23.4791	3.61881e-05
17.6003	4.96507e-05	23.5013	4.83796e-05		17.6004	3.65476e-05	23.499	3.61861e-05
17.7004	4.96857e-05	23.5212	4.84274e-05		17.7004	3.65237e-05	23.5189	3.62008e-05
17.8003	4.957e-05	23.5411	4.83836e-05		17.8004	3.64464e-05	23.5388	3.61961e-05
17.9004	4.95267e-05	23.561	4.83904e-05		17.9003	3.65563e-05	23.5586	3.61657e-05
18.0006	4.95013e-05	23.5809	4.83746e-05		18.0006	3.65087e-05	23.5785	3.62469e-05
18.1003	4.94604e-05	23.6008	4.82242e-05		18.1003	3.64947e-05	23.5984	3.61956e-05
18.2004	4.95614e-05	23.6207	4.82656e-05		18.2003	3.64774e-05	23.6183	3.62078e-05
18.3004	4.94477e-05	23.6406	4.82569e-05		18.3004	3.64751e-05	23.6382	3.61481e-05
18.4004	4.94904e-05	23.6605	4.81913e-05		18.4003	3.65135e-05	23.6581	3.61569e-05
18.5005	4.94789e-05	23.6804	4.81168e-05		18.5006	3.65245e-05	23.6779	3.61095e-05
18.6003	4.94572e-05	23.7003	4.81708e-05		18.6003	3.64727e-05	23.6978	3.61452e-05
18.7004	4.93641e-05	23.7202	4.81936e-05		18.7003	3.64938e-05	23.7177	3.61708e-05
18.8003	4.94327e-05	23.7401	4.81307e-05		18.8003	3.64368e-05	23.7376	3.61849e-05
18.9003	4.93484e-05	23.7599	4.80707e-05		18.9004	3.6426e-05	23.7575	3.61355e-05
19.0006	4.94944e-05	23.7798	4.81099e-05		19.0006	3.64944e-05	23.7773	3.61628e-05
19.1004	4.94277e-05	23.7997	4.82914e-05		19.1004	3.64462e-05	23.7972	3.61309e-05
19.2003	4.93917e-05	23.8196	4.81104e-05		19.2004	3.64541e-05	23.8171	3.61923e-05
19.3004	4.93532e-05	23.8395	4.82541e-05		19.3004	3.64019e-05	23.837	3.61169e-05
19.4004	4.94088e-05	23.8594	4.81379e-05		19.4004	3.64142e-05	23.8569	3.60646e-05
19.5006	4.95331e-05	23.8793	4.81581e-05		19.5005	3.63637e-05	23.8767	3.60854e-05
19.6004	4.93546e-05	23.8992	4.80705e-05		19.6004	3.63611e-05	23.8966	3.6101e-05
19.7004	4.92914e-05	23.9191	4.7999e-05		19.7004	3.64325e-05	23.9165	3.60116e-05
19.8004	4.93177e-05	23.939	4.80477e-05		19.8003	3.63488e-05	23.9364	3.61108e-05
19.9004	4.9289e-05	23.9589	4.80925e-05		19.9003	3.6367e-05	23.9563	3.60746e-05
20.0005	4.92943e-05	23.9788	4.80152e-05		20.0006	3.63386e-05	23.9761	3.6048e-05
20.1003	4.92909e-05	23.9987	4.80243e-05		20.1004	3.63558e-05	23.996	3.60277e-05
20.2003	4.92271e-05	24.0186	4.80861e-05		20.2004	3.63476e-05	24.0159	3.60793e-05
20.3004	4.91813e-05	24.0385	4.79768e-05		20.3003	3.633e-05	24.0358	3.60889e-05
20.4004	4.92023e-05	24.0584	4.80625e-05		20.4004	3.63418e-05	24.0557	3.60984e-05
20.5005	4.92499e-05	24.0782	4.79385e-05		20.5006	3.63784e-05	24.0755	3.60265e-05
20.6003	4.92749e-05	24.0981	4.80079e-05		20.6004	3.63469e-05	24.0954	3.6032e-05
20.7004	4.91818e-05	24.118	4.80162e-05		20.7003	3.6321e-05	24.1153	3.59693e-05
20.8004	4.91469e-05	24.1379	4.78917e-05		20.8003	3.62588e-05	24.1352	3.60038e-05
20.9004	4.9202e-05	24.1578	4.79165e-05		20.9004	3.63613e-05	24.1551	3.60149e-05
21.0006	4.90571e-05	24.1777	4.79941e-05		21.0006	3.63259e-05	24.175	3.6022e-05
21.1004	4.91158e-05	24.1976	4.80158e-05		21.1004	3.62704e-05	24.1948	3.59401e-05
21.2004	4.91276e-05	24.2175	4.80485e-05		21.2004	3.6311e-05	24.2147	3.60214e-05
21.3003	4.90847e-05	24.2374	4.78938e-05		21.3004	3.62968e-05	24.2346	3.60272e-05
21.4004	4.8987e-05	24.2573	4.78694e-05		21.4004	3.62933e-05	24.2545	3.60223e-05
21.5006	4.90332e-05	24.2772	4.78542e-05		21.5006	3.63192e-05	24.2744	3.60349e-05
21.6004	4.91221e-05	24.2971	4.78576e-05		21.6004	3.62714e-05	24.2942	3.6021e-05
21.7004	4.89432e-05	24.317	4.78097e-05		21.7004	3.62917e-05	24.3141	3.59997e-05
21.8003	4.88709e-05	24.3369	4.78586e-05		21.8003	3.63232e-05	24.334	3.59637e-05
21.9004	4.87498e-05	24.3568	4.78113e-05		21.9004	3.6283e-05	24.3539	3.60581e-05
22.0006	4.88365e-05	24.3767	4.78738e-05		22.0005	3.61845e-05	24.3738	3.59973e-05
22.1003	4.88299e-05	24.3966	4.78425e-05		22.1004	3.62023e-05	24.3936	3.6064e-05
22.2004	4.88748e-05	24.4164	4.78673e-05		22.2003	3.62476e-05	24.4135	3.59944e-05
22.3003	4.88507e-05	24.4363	4.78647e-05		22.3004	3.63063e-05	24.4334	3.60095e-05
22.4004	4.88115e-05	24.4562	4.78672e-05		22.4004	3.62468e-05	24.4533	3.5962e-05
22.5006	4.88584e-05	24.4761	4.79038e-05		22.5006	3.62076e-05	24.4732	3.60146e-05
22.6004	4.87692e-05	24.496	4.78391e-05		22.6004	3.61881e-05	24.493	3.59911e-05
22.7003	4.87902e-05	24.5159	4.78977e-05		22.7004	3.61861e-05	24.5129	3.59497e-05
22.8003	4.87294e-05	24.5358	4.78132e-05		22.8004	3.62008e-05	24.5328	3.599e-05
22.9004	4.86377e-05	24.5557	4.77345e-05		22.9003	3.61961e-05	24.5527	3.59263e-05
23.0006	4.87513e-05	24.5756	4.78116e-05		23.0005	3.61657e-05	24.5726	3.59527e-05
23.1003	4.86589e-05	24.5955	4.78804e-05		23.1004	3.62469e-05	24.5924	3.60442e-05
23.2003	4.86875e-05	24.6154	4.79125e-05		23.2003	3.61956e-05	24.6123	3.59672e-05
23.3004	4.87191e-05	24.6353	4.76992e-05		23.3004	3.62078e-05	24.6322	3.59436e-05
23.4004	4.86122e-05	24.6552	4.7737e-05		23.4004	3.61481e-05	24.6521	3.59884e-05
23.5006	4.85465e-05	24.6751	4.76885e-05		23.5006	3.61569e-05	24.672	3.59481e-05
23.6003	4.85903e-05	24.695	4.77258e-05		23.6003	3.61095e-05	24.6918	3.59689e-05
23.7003	4.86968e-05	24.7149	4.7799e-05		23.7004	3.61452e-05	24.7117	3.60105e-05
23.8004	4.86427e-05	24.7347	4.77998e-05		23.8004	3.61708e-05	24.7316	3.59168e-05
23.9004	4.8642e-05	24.7546	4.78494e-05		23.9004	3.61849e-05	24.7515	3.59283e-05
24.0006	4.86016e-05	24.7745	4.78482e-05		24.0006	3.61355e-05	24.7714	3.5963e-05
24.1003	4.85431e-05	24.7944	4.78463e-05		24.1004	3.61628e-05	24.7913	3.59661e-05
24.2004	4.84157e-05	24.8143	4.78558e-05		24.2004	3.61309e-05	24.8111	3.59976e-05
24.3004	4.85511e-05	24.8342	4.7967e-05		24.3004	3.61923e-05	24.831	3.59402e-05
24.4004	4.85301e-05	24.8541	4.78642e-05		24.4003	3.61169e-05	24.8509	3.59875e-05
24.5006	4.8504e-05	24.874	4.7999e-05		24.5006	3.60646e-05	24.8708	3.59961e-05
24.6003	4.85187e-05	24.8939	4.79083e-05		24.6004	3.60854e-05	24.8907	3.60183e-05
24.7003	4.84247e-05	24.9138	4.79214e-05		24.7004	3.6101e-05	24.9105	3.60894e-05
24.8004	4.84555e-05	24.9337	4.80551e-05		24.8004	3.60116e-05	24.9304	3.61011e-05
24.9004	4.84929e-05	24.9536	4.78558e-05		24.9003	3.61108e-05	24.9503	3.60537e-05
25.0004	4.8483e-05	24.9735	4.79483e-05		25.0006	3.60746e-05	24.9702	3.60534e-05
25.1004	4.84394e-05	24.9934	4.80417e-05		25.1004	3.6048e-05	24.9901	3.6046e-05
25.2003	4.84601e-05	25.0133	4.80787e-05		25.2003	3.60277e-05	25.0099	3.60769e-05
25.3004	4.84032e-05	25.0332	4.81284e-05		25.3004	3.60793e-05	25.0298	3.61107e-05
25.4003	4.83682e-05	25.0531	4.81814e-05		25.4004	3.60889e-05	25.0497	3.60999e-05
25.5006	4.83196e-05	25.0729	4.82122e-05		25.5006	3.60984e-05	25.0696	3.62223e-05
25.6003	4.83796e-05	25.0928	4.81695e-05		25.6003	3.60265e-05	25.0895	3.61785e-05
25.7003	4.84274e-05	25.1127	4.82571e-05		25.7003	3.6032e-05	25.1093	3.61969e-05
25.8003	4.83836e-05	25.1326	4.84254e-05		25.8004	3.59693e-05	25.1292	3.62384e-05
25.9003	4.83904e-05	25.1525	4.84306e-05		25.9004	3.60038e-05	25.1491	3.63163e-05
26.0005	4.83746e-05	25.1724	4.82707e-05		26.0006	3.60149e-05	25.169	3.62924e-05
26.1004	4.82242e-05	25.1923	4.83903e-05		26.1004	3.6022e-05	25.1889	3.63898e-05
26.2004	4.82656e-05	25.2122	4.83506e-05		26.2003	3.59401e-05	25.2087	3.63264e-05
26.3003	4.82569e-05	25.2321	4.84257e-05		26.3003	3.60214e-05	25.2286	3.64334e-05
26.4004	4.81913e-05	25.252	4.84035e-05		26.4004	3.60272e-05	25.2485	3.64355e-05
26.5005	4.81168e-05	25.2719	4.86091e-05		26.5004	3.60223e-05	25.2684	3.63463e-05
26.6003	4.81708e-05	25.2918	4.85874e-05		26.6004	3.60349e-05	25.2883	3.64781e-05
26.7004	4.81936e-05	25.3117	4.86966e-05		26.7003	3.6021e-05	25.3082	3.64675e-05
26.8004	4.81307e-05	25.3316	4.87266e-05		26.8003	3.59997e-05	25.328	3.64982e-05
26.9003	4.80707e-05	25.3515	4.8726e-05		26.9003	3.59637e-05	25.3479	3.65374e-05
27.0005	4.81099e-05	25.3714	4.88977e-05		27.0005	3.60581e-05	25.3678	3.6558e-05
27.1004	4.82914e-05	25.3912	4.89027e-05		27.1003	3.59973e-05	25.3877	3.65841e-05
27.2003	4.81104e-05	25.4111	4.89519e-05		27.2004	3.6064e-05	25.4076	3.66705e-05
27.3004	4.82541e-05	25.431	4.90901e-05		27.3004	3.59944e-05	25.4274	3.66701e-05
27.4003	4.81379e-05	25.4509	4.91996e-05		27.4003	3.60095e-05	25.4473	3.67367e-05
27.5005	4.81581e-05	25.4708	4.93105e-05		27.5006	3.5962e-05	25.4672	3.67369e-05
27.6004	4.80705e-05	25.4907	4.92574e-05		27.6004	3.60146e-05	25.4871	3.68722e-05
27.7004	4.7999e-05	25.5106	4.93032e-05		27.7003	3.59911e-05	25.507	3.68713e-05
27.8004	4.80477e-05	25.5305	4.94778e-05		27.8004	3.59497e-05	25.5268	3.69069e-05
27.9004	4.80925e-05	25.5504	4.96207e-05		27.9004	3.599e-05	25.5467	3.70125e-05
28.0005	4.80152e-05	25.5703	4.96109e-05		28.0004	3.59263e-05	25.5666	3.70275e-05
28.1004	4.80243e-05	25.5902	4.9757e-05		28.1004	3.59527e-05	25.5865	3.71221e-05
28.2004	4.80861e-05	25.6101	4.99359e-05		28.2004	3.60442e-05	25.6064	3.72374e-05
28.3003	4.79768e-05	25.63	5.00611e-05		28.3003	3.59672e-05	25.6262	3.72613e-05
28.4003	4.80625e-05	25.6499	5.01723e-05		28.4004	3.59436e-05	25.6461	3.73087e-05
28.5005	4.79385e-05	25.6698	5.03613e-05		28.5005	3.59884e-05	25.666	3.74741e-05
28.6004	4.80079e-05	25.6897	5.05108e-05		28.6004	3.59481e-05	25.6859	3.75832e-05
28.7004	4.80162e-05	25.7095	5.06363e-05		28.7003	3.59689e-05	25.7058	3.76287e-05
28.8004	4.78917e-05	25.7294	5.084e-05		28.8003	3.60105e-05	25.7256	3.7774e-05
28.9004	4.79165e-05	25.7493	5.11221e-05		28.9004	3.59168e-05	25.7455	3.79361e-05
29.0005	4.79941e-05	25.7692	5.15019e-05		29.0006	3.59283e-05	25.7654	3.80822e-05
29.1004	4.80158e-05	25.7891	5.18654e-05		29.1004	3.5963e-05	25.7853	3.81764e-05
29.2004	4.80485e-05	25.809	5.24262e-05		29.2003	3.59661e-05	25.8052	3.83027e-05
29.3003	4.78938e-05	25.8289	5.27723e-05		29.3004	3.59976e-05	25.825	3.8425e-05
29.4004	4.78694e-05	25.8488	5.34459e-05		29.4004	3.59402e-05	25.8449	3.86912e-05
29.5005	4.78542e-05	25.8687	5.39305e-05		29.5005	3.59875e-05	25.8648	3.88502e-05
29.6004	4.78576e-05	25.8886	5.42623e-05		29.6003	3.59961e-05	25.8847	3.90558e-05
29.7003	4.78097e-05	25.9085	5.48002e-05		29.7004	3.60183e-05	25.9046	3.92375e-05
29.8004	4.78586e-05	25.9284	5.53347e-05		29.8003	3.60894e-05	25.9245	3.94258e-05
29.9003	4.78113e-05	25.9483	5.58014e-05		29.9003	3.61011e-05	25.9443	3.96443e-05
30.0005	4.78738e-05	25.9682	5.63093e-05		30.0005	3.60537e-05	25.9642	3.97946e-05
30.1004	4.78425e-05	25.9881	5.66127e-05		30.1004	3.60534e-05	25.9841	3.99099e-05
30.2003	4.78673e-05	26.008	5.69605e-05		30.2004	3.6046e-05	26.004	4.00382e-05
30.3004	4.78647e-05	26.0279	5.71865e-05		30.3003	3.60769e-05	26.0239	4.00982e-05
30.4003	4.78672e-05	26.0477	5.72332e-05		30.4004	3.61107e-05	26.0437	4.02134e-05
30.5005	4.79038e-05	26.0676	5.73168e-05		30.5005	3.60999e-05	26.0636	4.01572e-05
30.6004	4.78391e-05	26.0875	5.71806e-05		30.6004	3.62223e-05	26.0835	4.02431e-05
30.7004	4.78977e-05	26.1074	5.69228e-05		30.7003	3.61785e-05	26.1034	4.0224e-05
30.8003	4.78132e-05	26.1273	5.67326e-05		30.8004	3.61969e-05	26.1233	4.02125e-05
30.9004	4.77345e-05	26.1472	5.64336e-05		30.9004	3.62384e-05	26.1431	4.02771e-05
31.0005	4.78116e-05	26.1671	5.59327e-05		31.0005	3.63163e-05	26.163	4.02414e-05
31.1003	4.78804e-05	26.187	5.56277e-05		31.1003	3.62924e-05	26.1829	4.02327e-05
31.2003	4.79125e-05	26.2069	5.50755e-05		31.2003	3.63898e-05	26.2028	4.02578e-05
31.3003	4.76992e-05	26.2268	5.46451e-05		31.3004	3.63264e-05	26.2227	4.01888e-05
31.4004	4.7737e-05	26.2467	5.4169e-05		31.4004	3.64334e-05	26.2425	4.02677e-05
31.5004	4.76885e-05	26.2666	5.36527e-05		31.5005	3.64355e-05	26.2624	4.01862e-05
31.6004	4.77258e-05	26.2865	5.33176e-05		31.6004	3.63463e-05	26.2823	4.01435e-05
31.7004	4.7799e-05	26.3064	5.27595e-05		31.7004	3.64781e-05	26.3022	4.01592e-05
31.8003	4.77998e-05	26.3263	5.22802e-05		31.8004	3.64675e-05	26.3221	4.01306e-05
31.9004	4.78494e-05	26.3462	5.17729e-05		31.9004	3.64982e-05	26.3419	4.00777e-05
32.0004	4.78482e-05	26.366	5.13008e-05		32.0005	3.65374e-05	26.3618	4.00147e-05
32.1004	4.78463e-05	26.3859	5.07215e-05		32.1003	3.6558e-05	26.3817	4.00276e-05
32.2004	4.78558e-05	26.4058	5.02849e-05		32.2004	3.65841e-05	26.4016	3.98803e-05
32.3004	4.7967e-05	26.4257	4.9724e-05		32.3004	3.66705e-05	26.4215	3.98895e-05
32.4004	4.78642e-05	26.4456	4.90004e-05		32.4003	3.66701e-05	26.4414	3.98793e-05
32.5004	4.7999e-05	26.4655	4.85866e-05		32.5005	3.67367e-05	26.4612	3.97891e-05
32.6004	4.79083e-05	26.4854	4.80007e-05		32.6003	3.67369e-05	26.4811	3.97709e-05
32.7004	4.79214e-05	26.5053	4.75896e-05		32.7004	3.68722e-05	26.501	3.96535e-05
32.8004	4.80551e-05	26.5252	4.707e-05		32.8004	3.68713e-05	26.5209	3.9613e-05
32.9004	4.78558e-05	26.5451	4.65743e-05		32.9003	3.69069e-05	26.5408	3.954e-05
33.0003	4.79483e-05	26.565	4.61168e-05		33.0005	3.70125e-05	26.5606	3.95157e-05
33.1003	4.80417e-05	26.5849	4.5383e-05		33.1003	3.70275e-05	26.5805	3.9495e-05
33.2004	4.80787e-05	26.6048	4.49666e-05		33.2004	3.71221e-05	26.6004	3.94489e-05
33.3004	4.81284e-05	26.6247	4.44944e-05		33.3003	3.72374e-05	26.6203	3.93277e-05
33.4004	4.81814e-05	26.6446	4.38742e-05		33.4004	3.72613e-05	26.6402	3.93534e-05
33.5003	4.82122e-05	26.6645	4.34019e-05		33.5005	3.73087e-05	26.66	3.92481e-05
33.6003	4.81695e-05	26.6844	4.2862e-05		33.6004	3.74741e-05	26.6799	3.92432e-05
33.7003	4.82571e-05	26.7042	4.21495e-05		33.7003	3.75832e-05	26.6998	3.90756e-05
33.8004	4.84254e-05	26.7241	4.17164e-05		33.8004	3.76287e-05	26.7197	3.90057e-05
33.9004	4.84306e-05	26.744	4.11241e-05		33.9004	3.7774e-05	26.7396	3.90401e-05
34.0004	4.82707e-05	26.7639	4.05496e-05		34.0005	3.79361e-05	26.7594	3.89087e-05
34.1004	4.83903e-05	26.7838	3.99399e-05		34.1004	3.80822e-05	26.7793	3.89204e-05
34.2004	4.83506e-05	26.8037	3.93308e-05		34.2004	3.81764e-05	26.7992	3.88944e-05
34.3004	4.84257e-05	26.8236	3.88204e-05		34.3004	3.83027e-05	26.8191	3.87144e-05
34.4003	4.84035e-05	26.8435	3.81391e-05		34.4004	3.8425e-05	26.839	3.86682e-05
34.5004	4.86091e-05	26.8634	3.75537e-05		34.5005	3.86912e-05	26.8588	3.85401e-05
34.6003	4.85874e-05	26.8833	3.69547e-05		34.6004	3.88502e-05	26.8787	3.84972e-05
34.7004	4.86966e-05	26.9032	3.63785e-05		34.7003	3.90558e-05	26.8986	3.8387e-05
34.8004	4.87266e-05	26.9231	3.59306e-05		34.8003	3.92375e-05	26.9185	3.83919e-05
34.9004	4.8726e-05	26.943	3.54657e-05		34.9004	3.94258e-05	26.9384	3.82403e-05
35.0004	4.88977e-05	26.9629	3.47489e-05		35.0005	3.96443e-05	26.9583	3.81689e-05
35.1003	4.89027e-05	26.9828	3.42202e-05		35.1004	3.97946e-05	26.9781	3.80557e-05
35.2004	4.89519e-05	27.0027	3.36297e-05		35.2003	3.99099e-05	26.998	3.79875e-05
35.3004	4.90901e-05	27.0225	3.29215e-05		35.3004	4.00382e-05	27.0179	3.78878e-05
35.4004	4.91996e-05	27.0424	3.23602e-05		35.4004	4.00982e-05	27.0378	3.77678e-05
35.5004	4.93105e-05	27.0623	3.18266e-05		35.5005	4.02134e-05	27.0577	3.76167e-05
35.6004	4.92574e-05	27.0822	3.12429e-05		35.6003	4.01572e-05	27.0775	3.75312e-05
35.7003	4.93032e-05	27.1021	3.06906e-05		35.7004	4.02431e-05	27.0974	3.74203e-05
35.8004	4.94778e-05	27.122	3.01577e-05		35.8004	4.0224e-05	27.1173	3.72636e-05
35.9003	4.96207e-05	27.1419	2.9611e-05		35.9004	4.02125e-05	27.1372	3.70946e-05
36.0004	4.96109e-05	27.1618	2.91867e-05		36.0005	4.02771e-05	27.1571	3.70316e-05
36.1004	4.9757e-05	27.1817	2.85027e-05		36.1004	4.02414e-05	27.1769	3.69303e-05
36.2003	4.99359e-05	27.2016	2.78169e-05		36.2003	4.02327e-05	27.1968	3.67336e-05
36.3004	5.00611e-05	27.2215	2.72879e-05		36.3003	4.02578e-05	27.2167	3.66451e-05
36.4003	5.01723e-05	27.2414	2.67565e-05		36.4003	4.01888e-05	27.2366	3.64247e-05
36.5004	5.03613e-05	27.2613	2.62003e-05		36.5005	4.02677e-05	27.2565	3.6293e-05
36.6004	5.05108e-05	27.2812	2.56786e-05		36.6003	4.01862e-05	27.2763	3.60612e-05
36.7004	5.06363e-05	27.3011	2.52584e-05		36.7003	4.01435e-05	27.2962	3.58822e-05
36.8004	5.084e-05	27.321	2.46297e-05		36.8004	4.01592e-05	27.3161	3.57611e-05
36.9004	5.11221e-05	27.3408	2.40858e-05		36.9004	4.01306e-05	27.336	3.55947e-05
37.0004	5.15019e-05	27.3607	2.38411e-05		37.0005	4.00777e-05	27.3559	3.54461e-05
37.1004	5.18654e-05	27.3806	2.32967e-05		37.1004	4.00147e-05	27.3757	3.52849e-05
37.2004	5.24262e-05	27.4005	2.28386e-05		37.2003	4.00276e-05	27.3956	3.50443e-05
37.3004	5.27723e-05	27.4204	2.24664e-05		37.3004	3.98803e-05	27.4155	3.49203e-05
37.4004	5.34459e-05	27.4403	2.19765e-05		37.4003	3.98895e-05	27.4354	3.4784e-05
37.5003	5.39305e-05	27.4602	2.16187e-05		37.5005	3.98793e-05	27.4553	3.44913e-05
37.6004	5.42623e-05	27.4801	2.10595e-05		37.6003	3.97891e-05	27.4751	3.43121e-05
37.7004	5.48002e-05	27.5	2.07081e-05		37.7003	3.97709e-05	27.495	3.41352e-05
37.8003	5.53347e-05	27.5199	2.02694e-05		37.8004	3.96535e-05	27.5149	3.39139e-05
37.9003	5.58014e-05	27.5398	1.97649e-05		37.9004	3.9613e-05	27.5348	3.37313e-05
38.0003	5.63093e-05	27.5597	1.94547e-05		38.0005	3.954e-05	27.5547	3.35044e-05
38.1003	5.66127e-05	27.5796	1.9072e-05		38.1004	3.95157e-05	27.5746	3.33509e-05
38.2004	5.69605e-05	27.5995	1.86781e-05		38.2004	3.9495e-05	27.5944	3.30403e-05
38.3004	5.71865e-05	27.6194	1.83191e-05		38.3003	3.94489e-05	27.6143	3.28891e-05
38.4003	5.72332e-05	27.6393	1.78389e-05		38.4004	3.93277e-05	27.6342	3.27296e-05
38.5004	5.73168e-05	27.6592	1.76155e-05		38.5005	3.93534e-05	27.6541	3.24435e-05
38.6003	5.71806e-05	27.679	1.72617e-05		38.6004	3.92481e-05	27.674	3.21657e-05
38.7003	5.69228e-05	27.6989	1.68903e-05		38.7003	3.92432e-05	27.6938	3.20084e-05
38.8004	5.67326e-05	27.7188	1.65872e-05		38.8004	3.90756e-05	27.7137	3.16703e-05
38.9004	5.64336e-05	27.7387	1.64689e-05		38.9003	3.90057e-05	27.7336	3.14877e-05
39.0003	5.59327e-05	27.7586	1.61434e-05		39.0005	3.90401e-05	27.7535	3.12721e-05
39.1004	5.56277e-05	27.7785	1.59293e-05		39.1003	3.89087e-05	27.7734	3.10511e-05
39.2003	5.50755e-05	27.7984	1.56258e-05		39.2003	3.89204e-05	27.7932	3.08168e-05
39.3004	5.46451e-05	27.8183	1.53707e-05		39.3004	3.88944e-05	27.8131	3.06139e-05
39.4003	5.4169e-05	27.8382	1.51702e-05		39.4004	3.87144e-05	27.833	3.04083e-05
39.5003	5.36527e-05	27.8581	1.5029e-05		39.5004	3.86682e-05	27.8529	3.01873e-05
39.6003	5.33176e-05	27.878	1.47267e-05		39.6003	3.85401e-05	27.8728	2.99467e-05
39.7004	5.27595e-05	27.8979	1.45529e-05		39.7004	3.84972e-05	27.8926	2.96676e-05
39.8004	5.22802e-05	27.9178	1.4447e-05		39.8003	3.8387e-05	27.9125	2.94685e-05
39.9003	5.17729e-05	27.9377	1.42314e-05		39.9003	3.83919e-05	27.9324	2.92344e-05
40.0004	5.13008e-05	27.9576	1.41965e-05		40.0003	3.82403e-05	27.9523	2.89517e-05
40.1004	5.07215e-05	27.9775	1.39707e-05		40.1004	3.81689e-05	27.9722	2.87327e-05
40.2004	5.02849e-05	27.9973	1.38417e-05		40.2004	3.80557e-05	27.992	2.84904e-05
40.3004	4.9724e-05	28.0172	1.37228e-05		40.3004	3.79875e-05	28.0119	2.8279e-05
40.4003	4.90004e-05	28.0371	1.37119e-05		40.4004	3.78878e-05	28.0318	2.81631e-05
40.5003	4.85866e-05	28.057	1.36497e-05		40.5003	3.77678e-05	28.0517	2.79476e-05
40.6004	4.80007e-05	28.0769	1.35491e-05		40.6004	3.76167e-05	28.0716	2.77356e-05
40.7004	4.75896e-05	28.0968	1.34339e-05		40.7003	3.75312e-05	28.0915	2.7606e-05
40.8004	4.707e-05	28.1167	1.35116e-05		40.8004	3.74203e-05	28.1113	2.73687e-05
40.9004	4.65743e-05	28.1366	1.34897e-05		40.9004	3.72636e-05	28.1312	2.71961e-05
41.0004	4.61168e-05	28.1565	1.34049e-05		41.0004	3.70946e-05	28.1511	2.70576e-05
41.1004	4.5383e-05	28.1764	1.34442e-05		41.1004	3.70316e-05	28.171	2.68411e-05
41.2004	4.49666e-05	28.1963	1.35177e-05		41.2004	3.69303e-05	28.1909	2.6782e-05
41.3004	4.44944e-05	28.2162	1.35553e-05		41.3005	3.67336e-05	28.2107	2.65539e-05
41.4003	4.38742e-05	28.2361	1.35753e-05		41.4003	3.66451e-05	28.2306	2.64318e-05
41.5003	4.34019e-05	28.256	1.36394e-05		41.5004	3.64247e-05	28.2505	2.63991e-05
41.6003	4.2862e-05	28.2759	1.37529e-05		41.6003	3.6293e-05	28.2704	2.62277e-05
41.7003	4.21495e-05	28.2958	1.37686e-05		41.7004	3.60612e-05	28.2903	2.60328e-05
41.8004	4.17164e-05	28.3156	1.38615e-05		41.8004	3.58822e-05	28.3101	2.59648e-05
41.9004	4.11241e-05	28.3355	1.40245e-05		41.9003	3.57611e-05	28.33	2.5897e-05
42.0004	4.05496e-05	28.3554	1.40659e-05		42.0003	3.55947e-05	28.3499	2.5719e-05
42.1004	3.99399e-05	28.3753	1.40958e-05		42.1004	3.54461e-05	28.3698	2.56643e-05
42.2004	3.93308e-05	28.3952	1.4297e-05		42.2004	3.52849e-05	28.3897	2.55532e-05
42.3004	3.88204e-05	28.4151	1.44682e-05		42.3005	3.50443e-05	28.4095	2.55708e-05
42.4004	3.81391e-05	28.435	1.45342e-05		42.4003	3.49203e-05	28.4294	2.55351e-05
42.5003	3.75537e-05	28.4549	1.47082e-05		42.5004	3.4784e-05	28.4493	2.5464e-05
42.6003	3.69547e-05	28.4748	1.48179e-05		42.6004	3.44913e-05	28.4692	2.54335e-05
42.7004	3.63785e-05	28.4947	1.50346e-05		42.7003	3.43121e-05	28.4891	2.53861e-05
42.8004	3.59306e-05	28.5146	1.52033e-05		42.8004	3.41352e-05	28.5089	2.53211e-05
42.9003	3.54657e-05	28.5345	1.53523e-05		42.9003	3.39139e-05	28.5288	2.53792e-05
43.0004	3.47489e-05	28.5544	1.56476e-05		43.0003	3.37313e-05	28.5487	2.54097e-05
43.1004	3.42202e-05	28.5743	1.57446e-05		43.1003	3.35044e-05	28.5686	2.54512e-05
43.2003	3.36297e-05	28.5942	1.60328e-05		43.2003	3.33509e-05	28.5885	2.53677e-05
43.3004	3.29215e-05	28.6141	1.61521e-05		43.3004	3.30403e-05	28.6083	2.54611e-05
43.4003	3.23602e-05	28.634	1.63081e-05		43.4003	3.28891e-05	28.6282	2.54832e-05
43.5004	3.18266e-05	28.6538	1.65733e-05		43.5004	3.27296e-05	28.6481	2.54456e-05
43.6003	3.12429e-05	28.6737	1.68413e-05		43.6003	3.24435e-05	28.668	2.55279e-05
43.7004	3.06906e-05	28.6936	1.70196e-05		43.7004	3.21657e-05	28.6879	2.54765e-05
43.8004	3.01577e-05	28.7135	1.72482e-05		43.8004	3.20084e-05	28.7078	2.55734e-05
43.9003	2.9611e-05	28.7334	1.75128e-05		43.9004	3.16703e-05	28.7276	2.55312e-05
44.0003	2.91867e-05	28.7533	1.76501e-05		44.0004	3.14877e-05	28.7475	2.56359e-05
44.1003	2.85027e-05	28.7732	1.79038e-05		44.1004	3.12721e-05	28.7674	2.5692e-05
44.2004	2.78169e-05	28.7931	1.81215e-05		44.2004	3.10511e-05	28.7873	2.58124e-05
44.3004	2.72879e-05	28.813	1.83748e-05		44.3004	3.08168e-05	28.8072	2.58812e-05
44.4003	2.67565e-05	28.8329	1.85766e-05		44.4003	3.06139e-05	28.827	2.59356e-05
44.5004	2.62003e-05	28.8528	1.88447e-05		44.5004	3.04083e-05	28.8469	2.59891e-05
44.6004	2.56786e-05	28.8727	1.91447e-05		44.6003	3.01873e-05	28.8668	2.61875e-05
44.7004	2.52584e-05	28.8926	1.93779e-05		44.7003	2.99467e-05	28.8867	2.6224e-05
44.8004	2.46297e-05	28.9125	1.96387e-05		44.8004	2.96676e-05	28.9066	2.63615e-05
44.9004	2.40858e-05	28.9324	1.9834e-05		44.9004	2.94685e-05	28.9264	2.65004e-05
45.0004	2.38411e-05	28.9523	2.0099e-05		45.0003	2.92344e-05	28.9463	2.65521e-05
45.1004	2.32967e-05	28.9721	2.04191e-05		45.1004	2.89517e-05	28.9662	2.66679e-05
45.2004	2.28386e-05	28.992	2.0804e-05		45.2004	2.87327e-05	28.9861	2.67106e-05
45.3004	2.24664e-05	29.0119	2.09539e-05		45.3004	2.84904e-05	29.006	2.68821e-05
45.4003	2.19765e-05	29.0318	2.12764e-05		45.4003	2.8279e-05	29.0258	2.69613e-05
45.5004	2.16187e-05	29.0517	2.14961e-05		45.5003	2.81631e-05	29.0457	2.7166e-05
45.6004	2.10595e-05	29.0716	2.1729e-05		45.6003	2.79476e-05	29.0656	2.72085e-05
45.7004	2.07081e-05	29.0915	2.21371e-05		45.7004	2.77356e-05	29.0855	2.73784e-05
45.8005	2.02694e-05	29.1114	2.239e-05		45.8004	2.7606e-05	29.1054	2.74668e-05
45.9004	1.97649e-05	29.1313	2.25415e-05		45.9004	2.73687e-05	29.1252	2.75742e-05
46.0003	1.94547e-05	29.1512	2.28055e-05		46.0003	2.71961e-05	29.1451	2.76718e-05
46.1003	1.9072e-05	29.1711	2.30915e-05		46.1004	2.70576e-05	29.165	2.7771e-05
46.2004	1.86781e-05	29.191	2.33229e-05		46.2003	2.68411e-05	29.1849	2.78612e-05
46.3004	1.83191e-05	29.2109	2.34841e-05		46.3004	2.6782e-05	29.2048	2.79897e-05
46.4003	1.78389e-05	29.2308	2.38667e-05		46.4004	2.65539e-05	29.2247	2.81164e-05
46.5003	1.76155e-05	29.2507	2.39767e-05		46.5003	2.64318e-05	29.2445	2.82171e-05
46.6003	1.72617e-05	29.2706	2.42606e-05		46.6003	2.63991e-05	29.2644	2.84329e-05
46.7003	1.68903e-05	29.2905	2.45761e-05		46.7003	2.62277e-05	29.2843	2.85131e-05
46.8004	1.65872e-05	29.3103	2.49095e-05		46.8004	2.60328e-05	29.3042	2.86916e-05
46.9003	1.64689e-05	29.3302	2.51336e-05		46.9004	2.59648e-05	29.3241	2.87744e-05
47.0004	1.61434e-05	29.3501	2.53951e-05		47.0004	2.5897e-05	29.3439	2.89233e-05
47.1003	1.59293e-05	29.37	2.57037e-05		47.1004	2.5719e-05	29.3638	2.90215e-05
47.2004	1.56258e-05	29.3899	2.59839e-05		47.2004	2.56643e-05	29.3837	2.91619e-05
47.3004	1.53707e-05	29.4098	2.62998e-05		47.3005	2.55532e-05	29.4036	2.92885e-05
47.4003	1.51702e-05	29.4297	2.64317e-05		47.4004	2.55708e-05	29.4235	2.93526e-05
47.5004	1.5029e-05	29.4496	2.67602e-05		47.5003	2.55351e-05	29.4433	2.942e-05
47.6003	1.47267e-05	29.4695	2.70103e-05		47.6004	2.5464e-05	29.4632	2.95812e-05
47.7003	1.45529e-05	29.4894	2.72323e-05		47.7004	2.54335e-05	29.4831	2.97127e-05
47.8004	1.4447e-05	29.5093	2.74975e-05		47.8004	2.53861e-05	29.503	2.98155e-05
47.9004	1.42314e-05	29.5292	2.77447e-05		47.9004	2.53211e-05	29.5229	2.98924e-05
48.0004	1.41965e-05	29.5491	2.7981e-05		48.0004	2.53792e-05	29.5427	3.00449e-05
48.1003	1.39707e-05	29.569	2.82868e-05		48.1004	2.54097e-05	29.5626	3.00387e-05
48.2003	1.38417e-05	29.5889	2.85071e-05		48.2003	2.54512e-05	29.5825	3.0241e-05
48.3004	1.37228e-05	29.6088	2.87483e-05		48.3005	2.53677e-05	29.6024	3.04164e-05
48.4003	1.37119e-05	29.6286	2.90507e-05		48.4004	2.54611e-05	29.6223	3.04152e-05
48.5004	1.36497e-05	29.6485	2.92469e-05		48.5004	2.54832e-05	29.6421	3.05351e-05
48.6004	1.35491e-05	29.6684	2.95852e-05		48.6003	2.54456e-05	29.662	3.06098e-05
48.7004	1.34339e-05	29.6883	2.98086e-05		48.7003	2.55279e-05	29.6819	3.07431e-05
48.8004	1.35116e-05	29.7082	2.99461e-05		48.8004	2.54765e-05	29.7018	3.08221e-05
48.9003	1.34897e-05	29.7281	3.03481e-05		48.9004	2.55734e-05	29.7217	3.09065e-05
49.0003	1.34049e-05	29.748	3.04885e-05		49.0004	2.55312e-05	29.7416	3.09673e-05
49.1004	1.34442e-05	29.7679	3.07816e-05		49.1003	2.56359e-05	29.7614	3.11218e-05
49.2003	1.35177e-05	29.7878	3.10151e-05		49.2003	2.5692e-05	29.7813	3.12039e-05
49.3004	1.35553e-05	29.8077	3.12499e-05		49.3004	2.58124e-05	29.8012	3.13081e-05
49.4003	1.35753e-05	29.8276	3.15197e-05		49.4004	2.58812e-05	29.8211	3.14037e-05
49.5003	1.36394e-05	29.8475	3.17939e-05		49.5005	2.59356e-05	29.841	3.1505e-05
49.6004	1.37529e-05	29.8674	3.19496e-05		49.6004	2.59891e-05	29.8608	3.161e-05
49.7004	1.37686e-05	29.8873	3.22477e-05		49.7003	2.61875e-05	29.8807	3.16507e-05
49.8004	1.38615e-05	29.9072	3.24192e-05		49.8003	2.6224e-05	29.9006	3.17534e-05
49.9004	1.40245e-05	29.9271	3.26283e-05		49.9004	2.63615e-05	29.9205	3.1828e-05
50.0004	1.40659e-05	29.9469	3.28356e-05		50.0005	2.65004e-05	29.9404	3.18845e-05
50.1004	1.40958e-05	29.9668	3.31096e-05		50.1003	2.65521e-05	29.9602	3.19694e-05
50.2004	1.4297e-05	29.9867	3.32631e-05		50.2004	2.66679e-05	29.9801	3.20498e-05
50.3004	1.44682e-05	30.0066	3.35646e-05		50.3003	2.67106e-05	30	3.2158e-05
50.4003	1.45342e-05	30.0265	3.37731e-05		50.4003	2.68821e-05	30.0199	3.22571e-05
50.5004	1.47082e-05	30.0464	3.39127e-05		50.5005	2.69613e-05	30.0398	3.22708e-05
50.6004	1.48179e-05	30.0663	3.40852e-05		50.6004	2.7166e-05	30.0596	3.235e-05
50.7004	1.50346e-05	30.0862	3.42399e-05		50.7004	2.72085e-05	30.0795	3.24186e-05
50.8005	1.52033e-05	30.1061	3.45029e-05		50.8003	2.73784e-05	30.0994	3.25506e-05
50.9004	1.53523e-05	30.126	3.47005e-05		50.9004	2.74668e-05	30.1193	3.25036e-05
51.0003	1.56476e-05	30.1459	3.49211e-05		51.0005	2.75742e-05	30.1392	3.26469e-05
51.1004	1.57446e-05	30.1658	3.51705e-05		51.1003	2.76718e-05	30.159	3.26599e-05
51.2003	1.60328e-05	30.1857	3.53813e-05		51.2003	2.7771e-05	30.1789	3.27209e-05
51.3005	1.61521e-05	30.2056	3.56252e-05		51.3003	2.78612e-05	30.1988	3.28226e-05
51.4003	1.63081e-05	30.2255	3.57555e-05		51.4004	2.79897e-05	30.2187	3.2906e-05
51.5003	1.65733e-05	30.2454	3.58839e-05		51.5005	2.81164e-05	30.2386	3.29991e-05
51.6004	1.68413e-05	30.2653	3.59987e-05		51.6004	2.82171e-05	30.2584	3.30792e-05
51.7004	1.70196e-05	30.2851	3.62357e-05		51.7003	2.84329e-05	30.2783	3.31526e-05
51.8005	1.72482e-05	30.305	3.6473e-05		51.8004	2.85131e-05	30.2982	3.31904e-05
51.9004	1.75128e-05	30.3249	3.66315e-05		51.9004	2.86916e-05	30.3181	3.33024e-05
52.0004	1.76501e-05	30.3448	3.68807e-05		52.0003	2.87744e-05	30.338	3.33412e-05
52.1003	1.79038e-05	30.3647	3.69685e-05		52.1004	2.89233e-05	30.3579	3.34735e-05
52.2004	1.81215e-05	30.3846	3.71912e-05		52.2003	2.90215e-05	30.3777	3.35045e-05
52.3004	1.83748e-05	30.4045	3.74091e-05		52.3005	2.91619e-05	30.3976	3.35366e-05
52.4003	1.85766e-05	30.4244	3.75084e-05		52.4004	2.92885e-05	30.4175	3.35812e-05
52.5004	1.88447e-05	30.4443	3.77747e-05		52.5004	2.93526e-05	30.4374	3.36182e-05
52.6003	1.91447e-05	30.4642	3.78158e-05		52.6004	2.942e-05	30.4573	3.36692e-05
52.7004	1.93779e-05	30.4841	3.80959e-05		52.7004	2.95812e-05	30.4771	3.37622e-05
52.8004	1.96387e-05	30.504	3.8322e-05		52.8005	2.97127e-05	30.497	3.38474e-05
52.9003	1.9834e-05	30.5239	3.83992e-05		52.9004	2.98155e-05	30.5169	3.39889e-05
53.0004	2.0099e-05	30.5438	3.85502e-05		53.0004	2.98924e-05	30.5368	3.39595e-05
53.1004	2.04191e-05	30.5637	3.87074e-05		53.1004	3.00449e-05	30.5567	3.40242e-05
53.2004	2.0804e-05	30.5836	3.88481e-05		53.2004	3.00387e-05	30.5765	3.40553e-05
53.3005	2.09539e-05	30.6034	3.90563e-05		53.3004	3.0241e-05	30.5964	3.4071e-05
53.4004	2.12764e-05	30.6233	3.91408e-05		53.4004	3.04164e-05	30.6163	3.41031e-05
53.5003	2.14961e-05	30.6432	3.93227e-05		53.5004	3.04152e-05	30.6362	3.41971e-05
53.6004	2.1729e-05	30.6631	3.96614e-05		53.6004	3.05351e-05	30.6561	3.42352e-05
53.7003	2.21371e-05	30.683	3.97549e-05		53.7004	3.06098e-05	30.6759	3.42966e-05
53.8004	2.239e-05	30.7029	3.98043e-05		53.8005	3.07431e-05	30.6958	3.43053e-05
53.9004	2.25415e-05	30.7228	4.00511e-05		53.9003	3.08221e-05	30.7157	3.44204e-05
54.0003	2.28055e-05	30.7427	4.01167e-05		54.0004	3.09065e-05	30.7356	3.43499e-05
54.1003	2.30915e-05	30.7626	4.0245e-05		54.1003	3.09673e-05	30.7555	3.45316e-05
54.2003	2.33229e-05	30.7825	4.04109e-05		54.2004	3.11218e-05	30.7753	3.44682e-05
54.3005	2.34841e-05	30.8024	4.05459e-05		54.3005	3.12039e-05	30.7952	3.45518e-05
54.4003	2.38667e-05	30.8223	4.06348e-05		54.4003	3.13081e-05	30.8151	3.45205e-05
54.5003	2.39767e-05	30.8422	4.08108e-05		54.5004	3.14037e-05	30.835	3.46066e-05
54.6004	2.42606e-05	30.8621	4.09769e-05		54.6003	3.1505e-05	30.8549	3.46302e-05
54.7004	2.45761e-05	30.882	4.11835e-05		54.7004	3.161e-05	30.8748	3.46129e-05
54.8004	2.49095e-05	30.9019	4.14057e-05		54.8005	3.16507e-05	30.8946	3.46875e-05
54.9004	2.51336e-05	30.9218	4.13957e-05		54.9004	3.17534e-05	30.9145	3.47623e-05
55.0004	2.53951e-05	30.9416	4.15929e-05		55.0004	3.1828e-05	30.9344	3.47735e-05
55.1003	2.57037e-05	30.9615	4.16806e-05		55.1003	3.18845e-05	30.9543	3.4843e-05
55.2004	2.59839e-05	30.9814	4.17665e-05		55.2003	3.19694e-05	30.9742	3.48573e-05
55.3005	2.62998e-05	31.0013	4.19632e-05		55.3005	3.20498e-05	30.994	3.48828e-05
55.4004	2.64317e-05	31.0212	4.20534e-05		55.4003	3.2158e-05	31.0139	3.4953e-05
55.5003	2.67602e-05	31.0411	4.22168e-05		55.5004	3.22571e-05	31.0338	3.49314e-05
55.6004	2.70103e-05	31.061	4.22909e-05		55.6004	3.22708e-05	31.0537	3.50032e-05
55.7004	2.72323e-05	31.0809	4.24599e-05		55.7004	3.235e-05	31.0736	3.51607e-05
55.8005	2.74975e-05	31.1008	4.26511e-05		55.8004	3.24186e-05	31.0934	3.50944e-05
55.9004	2.77447e-05	31.1207	4.27713e-05		55.9003	3.25506e-05	31.1133	3.51543e-05
56.0004	2.7981e-05	31.1406	4.28838e-05		56.0003	3.25036e-05	31.1332	3.51414e-05
56.1003	2.82868e-05	31.1605	4.29779e-05		56.1004	3.26469e-05	31.1531	3.52537e-05
56.2004	2.85071e-05	31.1804	4.31333e-05		56.2004	3.26599e-05	31.173	3.52205e-05
56.3005	2.87483e-05	31.2003	4.32362e-05		56.3005	3.27209e-05	31.1928	3.53211e-05
56.4004	2.90507e-05	31.2202	4.33615e-05		56.4004	3.28226e-05	31.2127	3.53171e-05
56.5004	2.92469e-05	31.2401	4.35829e-05		56.5004	3.2906e-05	31.2326	3.53771e-05
56.6004	2.95852e-05	31.2599	4.36272e-05		56.6004	3.29991e-05	31.2525	3.53787e-05
56.7004	2.98086e-05	31.2798	4.37281e-05		56.7003	3.30792e-05	31.2724	3.5487e-05
56.8005	2.99461e-05	31.2997	4.37783e-05		56.8004	3.31526e-05	31.2922	3.54888e-05
56.9004	3.03481e-05	31.3196	4.39436e-05		56.9003	3.31904e-05	31.3121	3.55827e-05
57.0004	3.04885e-05	31.3395	4.41073e-05		57.0004	3.33024e-05	31.332	3.55698e-05
57.1003	3.07816e-05	31.3594	4.40885e-05		57.1004	3.33412e-05	31.3519	3.57141e-05
57.2003	3.10151e-05	31.3793	4.4303e-05		57.2004	3.34735e-05	31.3718	3.58142e-05
57.3005	3.12499e-05	31.3992	4.43478e-05		57.3005	3.35045e-05	31.3917	3.58081e-05
57.4003	3.15197e-05	31.4191	4.43986e-05		57.4004	3.35366e-05	31.4115	3.58628e-05
57.5004	3.17939e-05	31.439	4.44842e-05		57.5003	3.35812e-05	31.4314	3.5816e-05
57.6004	3.19496e-05	31.4589	4.46988e-05		57.6003	3.36182e-05	31.4513	3.58606e-05
57.7004	3.22477e-05	31.4788	4.4698e-05		57.7004	3.36692e-05	31.4712	3.58827e-05
57.8004	3.24192e-05	31.4987	4.48362e-05		57.8005	3.37622e-05	31.4911	3.59092e-05
57.9004	3.26283e-05	31.5186	4.50109e-05		57.9004	3.38474e-05	31.5109	3.59201e-05
58.0004	3.28356e-05	31.5385	4.51344e-05		58.0004	3.39889e-05	31.5308	3.59582e-05
58.1004	3.31096e-05	31.5584	4.52654e-05		58.1003	3.39595e-05	31.5507	3.59827e-05
58.2004	3.32631e-05	31.5782	4.53625e-05		58.2004	3.40242e-05	31.5706	3.59527e-05
58.3005	3.35646e-05	31.5981	4.54019e-05		58.3005	3.40553e-05	31.5905	3.60643e-05
58.4004	3.37731e-05	31.618	4.554e-05		58.4004	3.4071e-05	31.6103	3.60295e-05
58.5003	3.39127e-05	31.6379	4.56093e-05		58.5004	3.41031e-05	31.6302	3.60636e-05
58.6004	3.40852e-05	31.6578	4.57487e-05		58.6003	3.41971e-05	31.6501	3.61355e-05
58.7004	3.42399e-05	31.6777	4.58224e-05		58.7003	3.42352e-05	31.67	3.61145e-05
58.8005	3.45029e-05	31.6976	4.59078e-05		58.8005	3.42966e-05	31.6899	3.62031e-05
58.9004	3.47005e-05	31.7175	4.5976e-05		58.9004	3.43053e-05	31.7097	3.61838e-05
59.0004	3.49211e-05	31.7374	4.61333e-05		59.0004	3.44204e-05	31.7296	3.63093e-05
59.1003	3.51705e-05	31.7573	4.61422e-05		59.1003	3.43499e-05	31.7495	3.62052e-05
59.2004	3.53813e-05	31.7772	4.62543e-05		59.2003	3.45316e-05	31.7694	3.62315e-05
59.3005	3.56252e-05	31.7971	4.63438e-05		59.3005	3.44682e-05	31.7893	3.62414e-05
59.4004	3.57555e-05	31.817	4.64841e-05		59.4003	3.45518e-05	31.8091	3.63236e-05
59.5004	3.58839e-05	31.8369	4.65341e-05		59.5004	3.45205e-05	31.829	3.63935e-05
59.6004	3.59987e-05	31.8568	4.64761e-05		59.6004	3.46066e-05	31.8489	3.64319e-05
59.7004	3.62357e-05	31.8767	4.66137e-05		59.7004	3.46302e-05	31.8688	3.64178e-05
59.8005	3.6473e-05	31.8966	4.66551e-05		59.8004	3.46129e-05	31.8887	3.64368e-05
59.9004	3.66315e-05	31.9164	4.68549e-05		59.9004	3.46875e-05	31.9085	3.64817e-05
60.0004	3.68807e-05	31.9363	4.68737e-05		60.0004	3.47623e-05	31.9284	3.64595e-05
60.1003	3.69685e-05	31.9562	4.68998e-05		60.1003	3.47735e-05	31.9483	3.65491e-05
60.2003	3.71912e-05	31.9761	4.71182e-05		60.2004	3.4843e-05	31.9682	3.65226e-05
60.3005	3.74091e-05	31.996	4.72186e-05		60.3003	3.48573e-05	31.9881	3.65749e-05
60.4003	3.75084e-05	32.0159	4.72206e-05		60.4003	3.48828e-05	32.008	3.65804e-05
60.5004	3.77747e-05	32.0358	4.74495e-05		60.5004	3.4953e-05	32.0278	3.65806e-05
60.6004	3.78158e-05	32.0557	4.7481e-05		60.6004	3.49314e-05	32.0477	3.65792e-05
60.7003	3.80959e-05	32.0756	4.7576e-05		60.7003	3.50032e-05	32.0676	3.65823e-05
60.8005	3.8322e-05	32.0955	4.77591e-05		60.8004	3.51607e-05	32.0875	3.65625e-05
60.9003	3.83992e-05	32.1154	4.77497e-05		60.9004	3.50944e-05	32.1074	3.66947e-05
61.0004	3.85502e-05	32.1353	4.80161e-05		61.0003	3.51543e-05	32.1272	3.66732e-05
61.1004	3.87074e-05	32.1552	4.79207e-05		61.1004	3.51414e-05	32.1471	3.66939e-05
61.2003	3.88481e-05	32.1751	4.78913e-05		61.2003	3.52537e-05	32.167	3.67355e-05
61.3005	3.90563e-05	32.195	4.80745e-05		61.3004	3.52205e-05	32.1869	3.66965e-05
61.4004	3.91408e-05	32.2149	4.81101e-05		61.4003	3.53211e-05	32.2068	3.6739e-05
61.5004	3.93227e-05	32.2347	4.82112e-05		61.5004	3.53171e-05	32.2266	3.67836e-05
61.6003	3.96614e-05	32.2546	4.82831e-05		61.6003	3.53771e-05	32.2465	3.67772e-05
61.7004	3.97549e-05	32.2745	4.83284e-05		61.7004	3.53787e-05	32.2664	3.68656e-05
61.8005	3.98043e-05	32.2944	4.84098e-05		61.8004	3.5487e-05	32.2863	3.68336e-05
61.9003	4.00511e-05	32.3143	4.84195e-05		61.9003	3.54888e-05	32.3062	3.69205e-05
62.0004	4.01167e-05	32.3342	4.85709e-05		62.0003	3.55827e-05	32.326	3.68676e-05
62.1003	4.0245e-05	32.3541	4.86143e-05		62.1004	3.55698e-05	32.3459	3.69506e-05
62.2004	4.04109e-05	32.374	4.86552e-05		62.2004	3.57141e-05	32.3658	3.69542e-05
62.3005	4.05459e-05	32.3939	4.88047e-05		62.3003	3.58142e-05	32.3857	3.70287e-05
62.4004	4.06348e-05	32.4138	4.88288e-05		62.4003	3.58081e-05	32.4056	3.69807e-05
62.5003	4.08108e-05	32.4337	4.886e-05		62.5004	3.58628e-05	32.4254	3.69807e-05
62.6004	4.09769e-05	32.4536	4.89662e-05		62.6003	3.5816e-05	32.4453	3.70173e-05
62.7004	4.11835e-05	32.4735	4.8996e-05		62.7003	3.58606e-05	32.4652	3.70091e-05
62.8005	4.14057e-05	32.4934	4.9087e-05		62.8004	3.58827e-05	32.4851	3.70441e-05
62.9004	4.13957e-05	32.5133	4.91117e-05		62.9004	3.59092e-05	32.505	3.7086e-05
63.0004	4.15929e-05	32.5332	4.91722e-05		63.0003	3.59201e-05	32.5249	3.70363e-05
63.1004	4.16806e-05	32.5531	4.9307e-05		63.1003	3.59582e-05	32.5447	3.70771e-05
63.2003	4.17665e-05	32.5729	4.93707e-05		63.2003	3.59827e-05	32.5646	3.71104e-05
63.3005	4.19632e-05	32.5928	4.93995e-05		63.3004	3.59527e-05	32.5845	3.71336e-05
63.4004	4.20534e-05	32.6127	4.95458e-05		63.4003	3.60643e-05	32.6044	3.71351e-05
63.5004	4.22168e-05	32.6326	4.95887e-05		63.5003	3.60295e-05	32.6243	3.71325e-05
63.6003	4.22909e-05	32.6525	4.96037e-05		63.6004	3.60636e-05	32.6441	3.71743e-05
63.7004	4.24599e-05	32.6724	4.97375e-05		63.7003	3.61355e-05	32.664	3.71437e-05
63.8005	4.26511e-05	32.6923	4.97729e-05		63.8004	3.61145e-05	32.6839	3.71945e-05
63.9004	4.27713e-05	32.7122	4.99195e-05		63.9003	3.62031e-05	32.7038	3.71626e-05
64.0004	4.28838e-05	32.7321	4.99008e-05		64.0004	3.61838e-05	32.7237	3.72197e-05
64.1004	4.29779e-05	32.752	4.99382e-05		64.1003	3.63093e-05	32.7435	3.7289e-05
64.2004	4.31333e-05	32.7719	4.99076e-05		64.2004	3.62052e-05	32.7634	3.72468e-05
64.3005	4.32362e-05	32.7918	5.00486e-05		64.3003	3.62315e-05	32.7833	3.72816e-05
64.4003	4.33615e-05	32.8117	5.00654e-05		64.4003	3.62414e-05	32.8032	3.72381e-05
64.5004	4.35829e-05	32.8316	5.01015e-05		64.5003	3.63236e-05	32.8231	3.72258e-05
64.6004	4.36272e-05	32.8515	5.02017e-05		64.6004	3.63935e-05	32.8429	3.72991e-05
64.7004	4.37281e-05	32.8714	5.02802e-05		64.7003	3.64319e-05	32.8628	3.7345e-05
64.8005	4.37783e-05	32.8912	5.03911e-05		64.8004	3.64178e-05	32.8827	3.72881e-05
64.9004	4.39436e-05	32.9111	5.04756e-05		64.9003	3.64368e-05	32.9026	3.73526e-05
65.0003	4.41073e-05	32.931	5.0482e-05		65.0003	3.64817e-05	32.9225	3.73884e-05
65.1004	4.40885e-05	32.9509	5.04468e-05		65.1003	3.64595e-05	32.9423	3.74429e-05
65.2003	4.4303e-05	32.9708	5.05362e-05		65.2003	3.65491e-05	32.9622	3.7431e-05
65.3005	4.43478e-05	32.9907	5.05345e-05		65.3003	3.65226e-05	32.9821	3.7401e-05
65.4004	4.43986e-05	33.0106	5.07232e-05		65.4003	3.65749e-05	33.002	3.74849e-05
65.5004	4.44842e-05	33.0305	5.06808e-05		65.5004	3.65804e-05	33.0219	3.7471e-05
65.6004	4.46988e-05	33.0504	5.07717e-05		65.6004	3.65806e-05	33.0417	3.7556e-05
65.7004	4.4698e-05	33.0703	5.08471e-05		65.7004	3.65792e-05	33.0616	3.75404e-05
65.8005	4.48362e-05	33.0902	5.08687e-05		65.8004	3.65823e-05	33.0815	3.75208e-05
65.9004	4.50109e-05	33.1101	5.08832e-05		65.9004	3.65625e-05	33.1014	3.75088e-05
66.0003	4.51344e-05	33.13	5.09603e-05		66.0004	3.66947e-05	33.1213	3.75115e-05
66.1004	4.52654e-05	33.1499	5.10862e-05		66.1003	3.66732e-05	33.1412	3.75623e-05
66.2004	4.53625e-05	33.1698	5.11596e-05		66.2004	3.66939e-05	33.161	3.76302e-05
66.3006	4.54019e-05	33.1897	5.12982e-05		66.3004	3.67355e-05	33.1809	3.75588e-05
66.4003	4.554e-05	33.2095	5.13098e-05		66.4004	3.66965e-05	33.2008	3.75136e-05
66.5004	4.56093e-05	33.2294	5.14456e-05		66.5004	3.6739e-05	33.2207	3.75989e-05
66.6003	4.57487e-05	33.2493	5.13296e-05		66.6004	3.67836e-05	33.2406	3.76658e-05
66.7003	4.58224e-05	33.2692	5.14111e-05		66.7003	3.67772e-05	33.2604	3.75948e-05
66.8006	4.59078e-05	33.2891	5.13794e-05		66.8003	3.68656e-05	33.2803	3.76684e-05
66.9003	4.5976e-05	33.309	5.15071e-05		66.9003	3.68336e-05	33.3002	3.76509e-05
67.0003	4.61333e-05	33.3289	5.15894e-05		67.0003	3.69205e-05	33.3201	3.76766e-05
67.1004	4.61422e-05	33.3488	5.15617e-05		67.1004	3.68676e-05	33.34	3.76554e-05
67.2003	4.62543e-05	33.3687	5.15655e-05		67.2003	3.69506e-05	33.3598	3.77235e-05
67.3005	4.63438e-05	33.3886	5.16692e-05		67.3003	3.69542e-05	33.3797	3.77448e-05
67.4003	4.64841e-05	33.4085	5.17484e-05		67.4004	3.70287e-05	33.3996	3.76912e-05
67.5003	4.65341e-05	33.4284	5.17479e-05		67.5004	3.69807e-05	33.4195	3.76805e-05
67.6004	4.64761e-05	33.4483	5.18583e-05		67.6004	3.69807e-05	33.4394	3.77715e-05
67.7004	4.66137e-05	33.4682	5.18993e-05		67.7003	3.70173e-05	33.4592	3.7763e-05
67.8005	4.66551e-05	33.4881	5.19958e-05		67.8004	3.70091e-05	33.4791	3.78902e-05
67.9004	4.68549e-05	33.508	5.19271e-05		67.9004	3.70441e-05	33.499	3.78304e-05
68.0004	4.68737e-05	33.5279	5.19824e-05		68.0004	3.7086e-05	33.5189	3.78494e-05
68.1003	4.68998e-05	33.5477	5.19756e-05		68.1003	3.70363e-05	33.5388	3.7752e-05
68.2004	4.71182e-05	33.5676	5.19613e-05		68.2003	3.70771e-05	33.5586	3.78418e-05
68.3005	4.72186e-05	33.5875	5.21807e-05		68.3003	3.71104e-05	33.5785	3.78803e-05
68.4003	4.72206e-05	33.6074	5.21323e-05		68.4004	3.71336e-05	33.5984	3.78946e-05
68.5003	4.74495e-05	33.6273	5.22949e-05		68.5004	3.71351e-05	33.6183	3.7847e-05
68.6004	4.7481e-05	33.6472	5.22831e-05		68.6004	3.71325e-05	33.6382	3.79327e-05
68.7003	4.7576e-05	33.6671	5.22502e-05		68.7003	3.71743e-05	33.6581	3.78321e-05
68.8006	4.77591e-05	33.687	5.23348e-05		68.8004	3.71437e-05	33.6779	3.79146e-05
68.9004	4.77497e-05	33.7069	5.23314e-05		68.9003	3.71945e-05	33.6978	3.79191e-05
69.0003	4.80161e-05	33.7268	5.23751e-05		69.0004	3.71626e-05	33.7177	3.79243e-05
69.1003	4.79207e-05	33.7467	5.23537e-05		69.1004	3.72197e-05	33.7376	3.79418e-05
69.2003	4.78913e-05	33.7666	5.24723e-05		69.2004	3.7289e-05	33.7575	3.80147e-05
69.3005	4.80745e-05	33.7865	5.24845e-05		69.3004	3.72468e-05	33.7773	3.80238e-05
69.4003	4.81101e-05	33.8064	5.25245e-05		69.4004	3.72816e-05	33.7972	3.80422e-05
69.5004	4.82112e-05	33.8263	5.25821e-05		69.5003	3.72381e-05	33.8171	3.79901e-05
69.6004	4.82831e-05	33.8462	5.2678e-05		69.6004	3.72258e-05	33.837	3.80455e-05
69.7004	4.83284e-05	33.866	5.27607e-05		69.7004	3.72991e-05	33.8569	3.79641e-05
69.8006	4.84098e-05	33.8859	5.27095e-05		69.8004	3.7345e-05	33.8767	3.79785e-05
69.9004	4.84195e-05	33.9058	5.26835e-05		69.9003	3.72881e-05	33.8966	3.79983e-05
70.0004	4.85709e-05	33.9257	5.27191e-05		70.0004	3.73526e-05	33.9165	3.80201e-05
70.1004	4.86143e-05	33.9456	5.28226e-05		70.1003	3.73884e-05	33.9364	3.81009e-05
70.2004	4.86552e-05	33.9655	5.27844e-05		70.2003	3.74429e-05	33.9563	3.80634e-05
70.3006	4.88047e-05	33.9854	5.29022e-05		70.3006	3.7431e-05	33.9761	3.80145e-05
70.4004	4.88288e-05	34.0053	5.29238e-05		70.4004	3.7401e-05	33.996	3.80958e-05
70.5004	4.886e-05	34.0252	5.29778e-05		70.5004	3.74849e-05	34.0159	3.80879e-05
70.6004	4.89662e-05	34.0451	5.30008e-05		70.6003	3.7471e-05	34.0358	3.81154e-05
70.7004	4.8996e-05	34.065	5.30334e-05		70.7004	3.7556e-05	34.0557	3.80724e-05
70.8005	4.9087e-05	34.0849	5.30742e-05		70.8005	3.75404e-05	34.0755	3.80169e-05
70.9004	4.91117e-05	34.1048	5.30324e-05		70.9004	3.75208e-05	34.0954	3.81639e-05
71.0004	4.91722e-05	34.1247	5.31958e-05		71.0004	3.75088e-05	34.1153	3.81009e-05
71.1003	4.9307e-05	34.1446	5.33097e-05		71.1004	3.75115e-05	34.1352	3.81046e-05
71.2004	4.93707e-05	34.1645	5.33162e-05		71.2004	3.75623e-05	34.1551	3.81981e-05
71.3004	4.93995e-05	34.1844	5.337e-05		71.3006	3.76302e-05	34.175	3.80935e-05
71.4004	4.95458e-05	34.2042	5.33689e-05		71.4003	3.75588e-05	34.1948	3.82246e-05
71.5003	4.95887e-05	34.2241	5.33551e-05		71.5003	3.75136e-05	34.2147	3.81313e-05
71.6004	4.96037e-05	34.244	5.34612e-05		71.6004	3.75989e-05	34.2346	3.82369e-05
71.7004	4.97375e-05	34.2639	5.34312e-05		71.7003	3.76658e-05	34.2545	3.83172e-05
71.8004	4.97729e-05	34.2838	5.34737e-05		71.8006	3.75948e-05	34.2744	3.82184e-05
71.9003	4.99195e-05	34.3037	5.34444e-05		71.9004	3.76684e-05	34.2942	3.8295e-05
72.0004	4.99008e-05	34.3236	5.35044e-05		72.0004	3.76509e-05	34.3141	3.82948e-05
72.1004	4.99382e-05	34.3435	5.35312e-05		72.1004	3.76766e-05	34.334	3.83856e-05
72.2004	4.99076e-05	34.3634	5.34817e-05		72.2003	3.76554e-05	34.3539	3.83185e-05
72.3003	5.00486e-05	34.3833	5.35433e-05		72.3006	3.77235e-05	34.3738	3.82876e-05
72.4004	5.00654e-05	34.4032	5.3567e-05		72.4004	3.77448e-05	34.3936	3.83489e-05
72.5003	5.01015e-05	34.4231	5.3636e-05		72.5004	3.76912e-05	34.4135	3.84184e-05
72.6004	5.02017e-05	34.443	5.37565e-05		72.6004	3.76805e-05	34.4334	3.84616e-05
72.7004	5.02802e-05	34.4629	5.37601e-05		72.7004	3.77715e-05	34.4533	3.85033e-05
72.8003	5.03911e-05	34.4828	5.37059e-05		72.8005	3.7763e-05	34.4732	3.85047e-05
72.9004	5.04756e-05	34.5027	5.37253e-05		72.9003	3.78902e-05	34.493	3.84679e-05
73.0004	5.0482e-05	34.5225	5.38318e-05		73.0004	3.78304e-05	34.5129	3.84557e-05
73.1003	5.04468e-05	34.5424	5.3821e-05		73.1003	3.78494e-05	34.5328	3.85638e-05
73.2004	5.05362e-05	34.5623	5.39381e-05		73.2004	3.7752e-05	34.5527	3.85663e-05
73.3003	5.05345e-05	34.5822	5.39321e-05		73.3006	3.78418e-05	34.5726	3.855e-05
73.4003	5.07232e-05	34.6021	5.39678e-05		73.4004	3.78803e-05	34.5924	3.85987e-05
73.5004	5.06808e-05	34.622	5.40338e-05		73.5003	3.78946e-05	34.6123	3.86141e-05
73.6004	5.07717e-05	34.6419	5.41302e-05		73.6003	3.7847e-05	34.6322	3.86583e-05
73.7004	5.08471e-05	34.6618	5.4174e-05		73.7004	3.79327e-05	34.6521	3.8576e-05
73.8004	5.08687e-05	34.6817	5.41022e-05		73.8005	3.78321e-05	34.672	3.86097e-05
73.9004	5.08832e-05	34.7016	5.4108e-05		73.9003	3.79146e-05	34.6918	3.87078e-05
74.0004	5.09603e-05	34.7215	5.41255e-05		74.0003	3.79191e-05	34.7117	3.86727e-05
74.1004	5.10862e-05	34.7414	5.41922e-05		74.1004	3.79243e-05	34.7316	3.86609e-05
74.2004	5.11596e-05	34.7613	5.42034e-05		74.2003	3.79418e-05	34.7515	3.86935e-05
74.3004	5.12982e-05	34.7812	5.42078e-05		74.3006	3.80147e-05	34.7714	3.87275e-05
74.4004	5.13098e-05	34.8011	5.43287e-05		74.4003	3.80238e-05	34.7913	3.87023e-05
74.5004	5.14456e-05	34.821	5.42791e-05		74.5003	3.80422e-05	34.8111	3.87813e-05
74.6004	5.13296e-05	34.8408	5.43855e-05		74.6003	3.79901e-05	34.831	3.87795e-05
74.7004	5.14111e-05	34.8607	5.42444e-05		74.7004	3.80455e-05	34.8509	3.87759e-05
74.8004	5.13794e-05	34.8806	5.42611e-05		74.8005	3.79641e-05	34.8708	3.87685e-05
74.9004	5.15071e-05	34.9005	5.43596e-05		74.9004	3.79785e-05	34.8907	3.87996e-05
75.0004	5.15894e-05	34.9204	5.44364e-05		75.0003	3.79983e-05	34.9105	3.8884e-05
75.1004	5.15617e-05	34.9403	5.45247e-05		75.1004	3.80201e-05	34.9304	3.87991e-05
75.2003	5.15655e-05	34.9602	5.46117e-05		75.2003	3.81009e-05	34.9503	3.88705e-05
75.3004	5.16692e-05	34.9801	5.46286e-05		75.3007	3.80634e-05	34.9702	3.88808e-05
75.4004	5.17484e-05	35	5.45882e-05		75.4004	3.80145e-05	34.9901	3.897e-05
75.5004	5.17479e-05	35.0199	5.46656e-05		75.5004	3.80958e-05	35.0099	3.88653e-05
75.6004	5.18583e-05	35.0398	5.4707e-05		75.6004	3.80879e-05	35.0298	3.89399e-05
75.7004	5.18993e-05	35.0597	5.47447e-05		75.7003	3.81154e-05	35.0497	3.89647e-05
75.8004	5.19958e-05	35.0796	5.47009e-05		75.8006	3.80724e-05	35.0696	3.89717e-05
75.9003	5.19271e-05	35.0995	5.48149e-05		75.9003	3.80169e-05	35.0895	3.89518e-05
76.0004	5.19824e-05	35.1194	5.46958e-05		76.0004	3.81639e-05	35.1093	3.89523e-05
76.1004	5.19756e-05	35.1393	5.47287e-05		76.1003	3.81009e-05	35.1292	3.90049e-05
76.2004	5.19613e-05	35.1592	5.47982e-05		76.2004	3.81046e-05	35.1491	3.90037e-05
76.3004	5.21807e-05	35.179	5.47809e-05		76.3006	3.81981e-05	35.169	3.89988e-05
76.4003	5.21323e-05	35.1989	5.48501e-05		76.4003	3.80935e-05	35.1889	3.90996e-05
76.5004	5.22949e-05	35.2188	5.4869e-05		76.5003	3.82246e-05	35.2087	3.91e-05
76.6004	5.22831e-05	35.2387	5.49317e-05		76.6004	3.81313e-05	35.2286	3.9012e-05
76.7004	5.22502e-05	35.2586	5.49438e-05		76.7004	3.82369e-05	35.2485	3.90486e-05
76.8004	5.23348e-05	35.2785	5.50119e-05		76.8006	3.83172e-05	35.2684	3.90975e-05
76.9003	5.23314e-05	35.2984	5.49606e-05		76.9003	3.82184e-05	35.2883	3.91121e-05
77.0004	5.23751e-05	35.3183	5.50545e-05		77.0003	3.8295e-05	35.3082	3.90931e-05
77.1003	5.23537e-05	35.3382	5.50385e-05		77.1004	3.82948e-05	35.328	3.92088e-05
77.2004	5.24723e-05	35.3581	5.50663e-05		77.2003	3.83856e-05	35.3479	3.91931e-05
77.3003	5.24845e-05	35.378	5.5094e-05		77.3007	3.83185e-05	35.3678	3.91918e-05
77.4003	5.25245e-05	35.3979	5.51652e-05		77.4003	3.82876e-05	35.3877	3.92058e-05
77.5004	5.25821e-05	35.4178	5.51828e-05		77.5003	3.83489e-05	35.4076	3.9181e-05
77.6003	5.2678e-05	35.4377	5.52264e-05		77.6004	3.84184e-05	35.4274	3.91704e-05
77.7004	5.27607e-05	35.4576	5.52974e-05		77.7003	3.84616e-05	35.4473	3.92631e-05
77.8004	5.27095e-05	35.4775	5.53175e-05		77.8006	3.85033e-05	35.4672	3.9284e-05
77.9004	5.26835e-05	35.4973	5.52414e-05		77.9004	3.85047e-05	35.4871	3.93439e-05
78.0004	5.27191e-05	35.5172	5.52987e-05		78.0004	3.84679e-05	35.507	3.92442e-05
78.1003	5.28226e-05	35.5371	5.52811e-05		78.1004	3.84557e-05	35.5268	3.93343e-05
78.2003	5.27844e-05	35.557	5.53071e-05		78.2003	3.85638e-05	35.5467	3.93571e-05
78.3004	5.29022e-05	35.5769	5.53811e-05		78.3007	3.85663e-05	35.5666	3.93502e-05
78.4004	5.29238e-05	35.5968	5.54553e-05		78.4003	3.855e-05	35.5865	3.93357e-05
78.5004	5.29778e-05	35.6167	5.54173e-05		78.5003	3.85987e-05	35.6064	3.93069e-05
78.6003	5.30008e-05	35.6366	5.54043e-05		78.6003	3.86141e-05	35.6262	3.93453e-05
78.7003	5.30334e-05	35.6565	5.54341e-05		78.7003	3.86583e-05	35.6461	3.93387e-05
78.8004	5.30742e-05	35.6764	5.54777e-05		78.8006	3.8576e-05	35.666	3.93967e-05
78.9003	5.30324e-05	35.6963	5.55264e-05		78.9004	3.86097e-05	35.6859	3.93644e-05
79.0003	5.31958e-05	35.7162	5.54149e-05		79.0004	3.87078e-05	35.7058	3.93401e-05
79.1004	5.33097e-05	35.7361	5.55363e-05		79.1004	3.86727e-05	35.7256	3.9422e-05
79.2004	5.33162e-05	35.756	5.54239e-05		79.2004	3.86609e-05	35.7455	3.94262e-05
79.3003	5.337e-05	35.7759	5.54587e-05		79.3006	3.86935e-05	35.7654	3.94461e-05
79.4003	5.33689e-05	35.7958	5.55256e-05		79.4004	3.87275e-05	35.7853	3.94181e-05
79.5004	5.33551e-05	35.8156	5.55922e-05		79.5003	3.87023e-05	35.8052	3.93718e-05
79.6004	5.34612e-05	35.8355	5.56015e-05		79.6003	3.87813e-05	35.825	3.94508e-05
79.7004	5.34312e-05	35.8554	5.56733e-05		79.7003	3.87795e-05	35.8449	3.94753e-05
79.8004	5.34737e-05	35.8753	5.57211e-05		79.8006	3.87759e-05	35.8648	3.94705e-05
79.9004	5.34444e-05	35.8952	5.56537e-05		79.9004	3.87685e-05	35.8847	3.93692e-05
80.0004	5.35044e-05	35.9151	5.56876e-05		80.0003	3.87996e-05	35.9046	3.94705e-05
80.1004	5.35312e-05	35.935	5.57177e-05		80.1004	3.8884e-05	35.9245	3.94963e-05
80.2003	5.34817e-05	35.9549	5.5718e-05		80.2004	3.87991e-05	35.9443	3.95432e-05
80.3004	5.35433e-05	35.9748	5.57453e-05		80.3007	3.88705e-05	35.9642	3.94628e-05
80.4004	5.3567e-05	35.9947	5.57549e-05		80.4003	3.88808e-05	35.9841	3.95956e-05
80.5004	5.3636e-05	36.0146	5.5797e-05		80.5004	3.897e-05	36.004	3.94963e-05
80.6004	5.37565e-05	36.0345	5.57861e-05		80.6003	3.88653e-05	36.0239	3.95334e-05
80.7003	5.37601e-05	36.0544	5.58379e-05		80.7004	3.89399e-05	36.0437	3.95337e-05
80.8003	5.37059e-05	36.0743	5.58368e-05		80.8006	3.89647e-05	36.0636	3.94729e-05
80.9004	5.37253e-05	36.0942	5.59409e-05		80.9003	3.89717e-05	36.0835	3.95324e-05
81.0004	5.38318e-05	36.1141	5.58757e-05		81.0004	3.89518e-05	36.1034	3.94982e-05
81.1003	5.3821e-05	36.134	5.60179e-05		81.1003	3.89523e-05	36.1233	3.95321e-05
81.2003	5.39381e-05	36.1538	5.5942e-05		81.2003	3.90049e-05	36.1431	3.95178e-05
81.3003	5.39321e-05	36.1737	5.59252e-05		81.3007	3.90037e-05	36.163	3.95615e-05
81.4004	5.39678e-05	36.1936	5.59861e-05		81.4003	3.89988e-05	36.1829	3.95147e-05
81.5003	5.40338e-05	36.2135	5.59554e-05		81.5003	3.90996e-05	36.2028	3.96228e-05
81.6003	5.41302e-05	36.2334	5.59293e-05		81.6004	3.91e-05	36.2227	3.96317e-05
81.7003	5.4174e-05	36.2533	5.59778e-05		81.7003	3.9012e-05	36.2425	3.96068e-05
81.8003	5.41022e-05	36.2732	5.60731e-05		81.8007	3.90486e-05	36.2624	3.96409e-05
81.9003	5.4108e-05	36.2931	5.59948e-05		81.9004	3.90975e-05	36.2823	3.96685e-05
82.0004	5.41255e-05	36.313	5.60533e-05		82.0004	3.91121e-05	36.3022	3.9642e-05
82.1003	5.41922e-05	36.3329	5.60158e-05		82.1004	3.90931e-05	36.3221	3.9653e-05
82.2004	5.42034e-05	36.3528	5.60663e-05		82.2003	3.92088e-05	36.3419	3.96493e-05
82.3004	5.42078e-05	36.3727	5.61061e-05		82.3006	3.91931e-05	36.3618	3.97073e-05
82.4004	5.43287e-05	36.3926	5.61607e-05		82.4004	3.91918e-05	36.3817	3.97676e-05
82.5003	5.42791e-05	36.4125	5.61559e-05		82.5003	3.92058e-05	36.4016	3.97477e-05
82.6003	5.43855e-05	36.4324	5.6054e-05		82.6003	3.9181e-05	36.4215	3.97028e-05
82.7004	5.42444e-05	36.4523	5.61896e-05		82.7003	3.91704e-05	36.4414	3.96932e-05
82.8003	5.42611e-05	36.4721	5.62238e-05		82.8006	3.92631e-05	36.4612	3.96974e-05
82.9003	5.43596e-05	36.492	5.62441e-05		82.9003	3.9284e-05	36.4811	3.97118e-05
83.0004	5.44364e-05	36.5119	5.62851e-05		83.0004	3.93439e-05	36.501	3.9761e-05
83.1004	5.45247e-05	36.5318	5.64096e-05		83.1003	3.92442e-05	36.5209	3.97691e-05
83.2003	5.46117e-05	36.5517	5.63302e-05		83.2004	3.93343e-05	36.5408	3.9829e-05
83.3003	5.46286e-05	36.5716	5.6344e-05		83.3006	3.93571e-05	36.5606	3.97689e-05
83.4004	5.45882e-05	36.5915	5.63528e-05		83.4004	3.93502e-05	36.5805	3.96904e-05
83.5004	5.46656e-05	36.6114	5.63707e-05		83.5004	3.93357e-05	36.6004	3.97213e-05
83.6003	5.4707e-05	36.6313	5.64777e-05		83.6004	3.93069e-05	36.6203	3.97126e-05
83.7003	5.47447e-05	36.6512	5.64604e-05		83.7004	3.93453e-05	36.6402	3.97465e-05
83.8004	5.47009e-05	36.6711	5.64336e-05		83.8006	3.93387e-05	36.66	3.97938e-05
83.9004	5.48149e-05	36.691	5.64124e-05		83.9004	3.93967e-05	36.6799	3.98382e-05
84.0003	5.46958e-05	36.7109	5.64595e-05		84.0003	3.93644e-05	36.6998	3.98599e-05
84.1004	5.47287e-05	36.7308	5.64407e-05		84.1003	3.93401e-05	36.7197	3.98475e-05
84.2004	5.47982e-05	36.7507	5.64747e-05		84.2004	3.9422e-05	36.7396	3.98833e-05
84.3004	5.47809e-05	36.7706	5.6566e-05		84.3007	3.94262e-05	36.7594	3.98667e-05
84.4003	5.48501e-05	36.7905	5.66455e-05		84.4004	3.94461e-05	36.7793	3.98543e-05
84.5004	5.4869e-05	36.8103	5.65846e-05		84.5004	3.94181e-05	36.7992	3.98672e-05
84.6003	5.49317e-05	36.8302	5.65442e-05		84.6004	3.93718e-05	36.8191	3.98493e-05
84.7004	5.49438e-05	36.8501	5.6655e-05		84.7004	3.94508e-05	36.839	3.98717e-05
84.8007	5.50119e-05	36.87	5.66501e-05		84.8007	3.94753e-05	36.8588	3.99312e-05
84.9004	5.49606e-05	36.8899	5.66088e-05		84.9004	3.94705e-05	36.8787	3.99233e-05
85.0004	5.50545e-05	36.9098	5.66663e-05		85.0004	3.93692e-05	36.8986	3.99564e-05
85.1004	5.50385e-05	36.9297	5.6745e-05		85.1004	3.94705e-05	36.9185	4.00399e-05
85.2003	5.50663e-05	36.9496	5.67043e-05		85.2004	3.94963e-05	36.9384	4.00085e-05
85.3007	5.5094e-05	36.9695	5.6791e-05		85.3007	3.95432e-05	36.9583	3.99222e-05
85.4003	5.51652e-05	36.9894	5.67488e-05		85.4004	3.94628e-05	36.9781	3.98692e-05
85.5003	5.51828e-05	37.0093	5.6867e-05		85.5004	3.95956e-05	36.998	3.98942e-05
85.6004	5.52264e-05	37.0292	5.68602e-05		85.6003	3.94963e-05	37.0179	3.99137e-05
85.7003	5.52974e-05	37.0491	5.69285e-05		85.7004	3.95334e-05	37.0378	3.9975e-05
85.8007	5.53175e-05	37.069	5.69172e-05		85.8007	3.95337e-05	37.0577	3.9956e-05
85.9004	5.52414e-05	37.0889	5.69327e-05		85.9003	3.94729e-05	37.0775	3.99302e-05
86.0004	5.52987e-05	37.1088	5.70469e-05		86.0004	3.95324e-05	37.0974	3.99491e-05
86.1004	5.52811e-05	37.1286	5.70474e-05		86.1003	3.94982e-05	37.1173	3.99709e-05
86.2003	5.53071e-05	37.1485	5.70792e-05		86.2003	3.95321e-05	37.1372	3.9948e-05
86.3007	5.53811e-05	37.1684	5.70842e-05		86.3007	3.95178e-05	37.1571	3.99481e-05
86.4004	5.54553e-05	37.1883	5.71038e-05		86.4004	3.95615e-05	37.1769	3.9955e-05
86.5003	5.54173e-05	37.2082	5.72427e-05		86.5003	3.95147e-05	37.1968	3.99787e-05
86.6004	5.54043e-05	37.2281	5.72943e-05		86.6003	3.96228e-05	37.2167	4.00635e-05
86.7003	5.54341e-05	37.248	5.7329e-05		86.7004	3.96317e-05	37.2366	4.00317e-05
86.8007	5.54777e-05	37.2679	5.74725e-05		86.8007	3.96068e-05	37.2565	4.00203e-05
86.9004	5.55264e-05	37.2878	5.7528e-05		86.9003	3.96409e-05	37.2763	4.00083e-05
87.0004	5.54149e-05	37.3077	5.77259e-05		87.0003	3.96685e-05	37.2962	4.00358e-05
87.1004	5.55363e-05	37.3276	5.79075e-05		87.1003	3.9642e-05	37.3161	4.00036e-05
87.2003	5.54239e-05	37.3475	5.79693e-05		87.2004	3.9653e-05	37.336	4.00242e-05
87.3007	5.54587e-05	37.3674	5.79312e-05		87.3004	3.96493e-05	37.3559	4.00677e-05
87.4004	5.55256e-05	37.3873	5.79632e-05		87.4004	3.97073e-05	37.3757	4.00915e-05
87.5004	5.55922e-05	37.4072	5.81265e-05		87.5003	3.97676e-05	37.3956	4.00191e-05
87.6003	5.56015e-05	37.4271	5.80977e-05		87.6003	3.97477e-05	37.4155	4.01307e-05
87.7003	5.56733e-05	37.4469	5.82164e-05		87.7003	3.97028e-05	37.4354	4.01302e-05
87.8007	5.57211e-05	37.4668	5.82823e-05		87.8004	3.96932e-05	37.4553	4.0089e-05
87.9003	5.56537e-05	37.4867	5.83452e-05		87.9003	3.96974e-05	37.4751	4.00401e-05
88.0003	5.56876e-05	37.5066	5.83142e-05		88.0003	3.97118e-05	37.495	4.01348e-05
88.1003	5.57177e-05	37.5265	5.82985e-05		88.1004	3.9761e-05	37.5149	4.00866e-05
88.2004	5.5718e-05	37.5464	5.83923e-05		88.2004	3.97691e-05	37.5348	4.0072e-05
88.3007	5.57453e-05	37.5663	5.83987e-05		88.3003	3.9829e-05	37.5547	4.00626e-05
88.4003	5.57549e-05	37.5862	5.8363e-05		88.4004	3.97689e-05	37.5746	4.01656e-05
88.5004	5.5797e-05	37.6061	5.84468e-05		88.5003	3.96904e-05	37.5944	4.01794e-05
88.6004	5.57861e-05	37.626	5.84707e-05		88.6003	3.97213e-05	37.6143	4.01656e-05
88.7004	5.58379e-05	37.6459	5.84802e-05		88.7004	3.97126e-05	37.6342	4.02057e-05
88.8007	5.58368e-05	37.6658	5.84985e-05		88.8003	3.97465e-05	37.6541	4.01026e-05
88.9003	5.59409e-05	37.6857	5.85674e-05		88.9003	3.97938e-05	37.674	4.01309e-05
89.0004	5.58757e-05	37.7056	5.86458e-05		89.0003	3.98382e-05	37.6938	4.01842e-05
89.1003	5.60179e-05	37.7255	5.85862e-05		89.1003	3.98599e-05	37.7137	4.01275e-05
89.2004	5.5942e-05	37.7454	5.85197e-05		89.2004	3.98475e-05	37.7336	4.01122e-05
89.3007	5.59252e-05	37.7653	5.85155e-05		89.3004	3.98833e-05	37.7535	4.01372e-05
89.4004	5.59861e-05	37.7851	5.85068e-05		89.4004	3.98667e-05	37.7734	4.00433e-05
89.5004	5.59554e-05	37.805	5.86018e-05		89.5004	3.98543e-05	37.7932	4.00813e-05
89.6004	5.59293e-05	37.8249	5.85616e-05		89.6003	3.98672e-05	37.8131	4.01104e-05
89.7004	5.59778e-05	37.8448	5.85706e-05		89.7003	3.98493e-05	37.833	4.01045e-05
89.8007	5.60731e-05	37.8647	5.85253e-05		89.8004	3.98717e-05	37.8529	4.01723e-05
89.9004	5.59948e-05	37.8846	5.85896e-05		89.9004	3.99312e-05	37.8728	4.01068e-05
90.0004	5.60533e-05	37.9045	5.8651e-05		90.0003	3.99233e-05	37.8926	4.00815e-05
90.1003	5.60158e-05	37.9244	5.85849e-05		90.1004	3.99564e-05	37.9125	4.01106e-05
90.2004	5.60663e-05	37.9443	5.86862e-05		90.2003	4.00399e-05	37.9324	4.01485e-05
90.3007	5.61061e-05	37.9642	5.8651e-05		90.3004	4.00085e-05	37.9523	4.00919e-05
90.4003	5.61607e-05	37.9841	5.86753e-05		90.4004	3.99222e-05	37.9722	4.01833e-05
90.5003	5.61559e-05	38.004	5.88188e-05		90.5003	3.98692e-05	37.992	4.01937e-05
90.6004	5.6054e-05	38.0239	5.88022e-05		90.6004	3.98942e-05	38.0119	4.02261e-05
90.7004	5.61896e-05	38.0438	5.87709e-05		90.7003	3.99137e-05	38.0318	4.027e-05
90.8007	5.62238e-05	38.0637	5.87805e-05		90.8004	3.9975e-05	38.0517	4.03066e-05
90.9004	5.62441e-05	38.0836	5.87559e-05		90.9004	3.9956e-05	38.0716	4.02578e-05
91.0004	5.62851e-05	38.1034	5.88661e-05		91.0003	3.99302e-05	38.0915	4.02242e-05
91.1003	5.64096e-05	38.1233	5.88054e-05		91.1004	3.99491e-05	38.1113	4.02633e-05
91.2004	5.63302e-05	38.1432	5.88801e-05		91.2004	3.99709e-05	38.1312	4.02358e-05
91.3003	5.6344e-05	38.1631	5.87858e-05		91.3004	3.9948e-05	38.1511	4.02292e-05
91.4004	5.63528e-05	38.183	5.87545e-05		91.4004	3.99481e-05	38.171	4.02861e-05
91.5004	5.63707e-05	38.2029	5.87833e-05		91.5004	3.9955e-05	38.1909	4.0291e-05
91.6004	5.64777e-05	38.2228	5.87693e-05		91.6003	3.99787e-05	38.2107	4.0229e-05
91.7003	5.64604e-05	38.2427	5.88422e-05		91.7004	4.00635e-05	38.2306	4.02058e-05
91.8004	5.64336e-05	38.2626	5.88552e-05		91.8004	4.00317e-05	38.2505	4.02523e-05
91.9003	5.64124e-05	38.2825	5.89306e-05		91.9004	4.00203e-05	38.2704	4.02246e-05
92.0003	5.64595e-05	38.3024	5.8976e-05		92.0003	4.00083e-05	38.2903	4.02621e-05
92.1004	5.64407e-05	38.3223	5.9e-05		92.1003	4.00358e-05	38.3101	4.02729e-05
92.2004	5.64747e-05	38.3422	5.90057e-05		92.2004	4.00036e-05	38.33	4.03072e-05
92.3004	5.6566e-05	38.3621	5.90599e-05		92.3004	4.00242e-05	38.3499	4.02704e-05
92.4003	5.66455e-05	38.382	5.90306e-05		92.4004	4.00677e-05	38.3698	4.01986e-05
92.5004	5.65846e-05	38.4019	5.89481e-05		92.5004	4.00915e-05	38.3897	4.02374e-05
92.6003	5.65442e-05	38.4218	5.89222e-05		92.6004	4.00191e-05	38.4095	4.03331e-05
92.7004	5.6655e-05	38.4416	5.89421e-05		92.7004	4.01307e-05	38.4294	4.03094e-05
92.8004	5.66501e-05	38.4615	5.89944e-05		92.8003	4.01302e-05	38.4493	4.03076e-05
92.9003	5.66088e-05	38.4814	5.89996e-05		92.9004	4.0089e-05	38.4692	4.03292e-05
93.0003	5.66663e-05	38.5013	5.89736e-05		93.0004	4.00401e-05	38.4891	4.03069e-05
93.1004	5.6745e-05	38.5212	5.89741e-05		93.1004	4.01348e-05	38.5089	4.03695e-05
93.2003	5.67043e-05	38.5411	5.90953e-05		93.2003	4.00866e-05	38.5288	4.03425e-05
93.3004	5.6791e-05	38.561	5.90362e-05		93.3003	4.0072e-05	38.5487	4.03476e-05
93.4004	5.67488e-05	38.5809	5.8976e-05		93.4004	4.00626e-05	38.5686	4.03367e-05
93.5004	5.6867e-05	38.6008	5.89664e-05		93.5003	4.01656e-05	38.5885	4.03789e-05
93.6004	5.68602e-05	38.6207	5.90265e-05		93.6004	4.01794e-05	38.6083	4.03399e-05
93.7004	5.69285e-05	38.6406	5.90801e-05		93.7004	4.01656e-05	38.6282	4.03547e-05
93.8004	5.69172e-05	38.6605	5.89932e-05		93.8004	4.02057e-05	38.6481	4.0322e-05
93.9004	5.69327e-05	38.6804	5.89853e-05		93.9003	4.01026e-05	38.668	4.03568e-05
94.0004	5.70469e-05	38.7003	5.9089e-05		94.0004	4.01309e-05	38.6879	4.035e-05
94.1004	5.70474e-05	38.7202	5.89829e-05		94.1003	4.01842e-05	38.7078	4.03979e-05
94.2004	5.70792e-05	38.7401	5.90312e-05		94.2004	4.01275e-05	38.7276	4.03767e-05
94.3004	5.70842e-05	38.7599	5.90954e-05		94.3004	4.01122e-05	38.7475	4.04072e-05
94.4003	5.71038e-05	38.7798	5.90736e-05		94.4004	4.01372e-05	38.7674	4.04127e-05
94.5003	5.72427e-05	38.7997	5.91306e-05		94.5004	4.00433e-05	38.7873	4.02848e-05
94.6004	5.72943e-05	38.8196	5.91544e-05		94.6003	4.00813e-05	38.8072	4.0296e-05
94.7004	5.7329e-05	38.8395	5.91645e-05		94.7003	4.01104e-05	38.827	4.0315e-05
94.8003	5.74725e-05	38.8594	5.90882e-05		94.8003	4.01045e-05	38.8469	4.03278e-05
94.9004	5.7528e-05	38.8793	5.92614e-05		94.9004	4.01723e-05	38.8668	4.03357e-05
95.0004	5.77259e-05	38.8992	5.92021e-05		95.0004	4.01068e-05	38.8867	4.03104e-05
95.1004	5.79075e-05	38.9191	5.91469e-05		95.1004	4.00815e-05	38.9066	4.03966e-05
95.2004	5.79693e-05	38.939	5.91636e-05		95.2004	4.01106e-05	38.9264	4.03869e-05
95.3004	5.79312e-05	38.9589	5.91827e-05		95.3003	4.01485e-05	38.9463	4.03842e-05
95.4004	5.79632e-05	38.9788	5.91899e-05		95.4003	4.00919e-05	38.9662	4.0412e-05
95.5003	5.81265e-05	38.9987	5.91493e-05		95.5004	4.01833e-05	38.9861	4.03803e-05
95.6004	5.80977e-05	39.0186	5.91801e-05		95.6004	4.01937e-05	39.006	4.04259e-05
95.7003	5.82164e-05	39.0385	5.91943e-05		95.7004	4.02261e-05	39.0258	4.03787e-05
95.8004	5.82823e-05	39.0584	5.91559e-05		95.8004	4.027e-05	39.0457	4.04962e-05
95.9004	5.83452e-05	39.0782	5.91191e-05		95.9004	4.03066e-05	39.0656	4.04638e-05
96.0003	5.83142e-05	39.0981	5.92691e-05		96.0003	4.02578e-05	39.0855	4.04783e-05
96.1004	5.82985e-05	39.118	5.92797e-05		96.1004	4.02242e-05	39.1054	4.04114e-05
96.2004	5.83923e-05	39.1379	5.92417e-05		96.2004	4.02633e-05	39.1252	4.04576e-05
96.3003	5.83987e-05	39.1578	5.91613e-05		96.3004	4.02358e-05	39.1451	4.04778e-05
96.4004	5.8363e-05	39.1777	5.91416e-05		96.4004	4.02292e-05	39.165	4.04702e-05
96.5003	5.84468e-05	39.1976	5.92741e-05		96.5003	4.02861e-05	39.1849	4.04316e-05
96.6004	5.84707e-05	39.2175	5.92113e-05		96.6003	4.0291e-05	39.2048	4.04288e-05
96.7004	5.84802e-05	39.2374	5.91964e-05		96.7004	4.0229e-05	39.2247	4.04281e-05
96.8004	5.84985e-05	39.2573	5.92157e-05		96.8004	4.02058e-05	39.2445	4.04789e-05
96.9004	5.85674e-05	39.2772	5.91759e-05		96.9004	4.02523e-05	39.2644	4.04474e-05
97.0003	5.86458e-05	39.2971	5.92407e-05		97.0004	4.02246e-05	39.2843	4.04913e-05
97.1004	5.85862e-05	39.317	5.92107e-05		97.1003	4.02621e-05	39.3042	4.0388e-05
97.2003	5.85197e-05	39.3369	5.92202e-05		97.2004	4.02729e-05	39.3241	4.04845e-05
97.3003	5.85155e-05	39.3568	5.92439e-05		97.3004	4.03072e-05	39.3439	4.04839e-05
97.4004	5.85068e-05	39.3767	5.92544e-05		97.4003	4.02704e-05	39.3638	4.05046e-05
97.5004	5.86018e-05	39.3966	5.92631e-05		97.5003	4.01986e-05	39.3837	4.04399e-05
97.6004	5.85616e-05	39.4164	5.92355e-05		97.6003	4.02374e-05	39.4036	4.05163e-05
97.7004	5.85706e-05	39.4363	5.92549e-05		97.7003	4.03331e-05	39.4235	4.04932e-05
97.8004	5.85253e-05	39.4562	5.9283e-05		97.8004	4.03094e-05	39.4433	4.04372e-05
97.9004	5.85896e-05	39.4761	5.92271e-05		97.9003	4.03076e-05	39.4632	4.04952e-05
98.0004	5.8651e-05	39.496	5.93461e-05		98.0003	4.03292e-05	39.4831	4.04355e-05
98.1003	5.85849e-05	39.5159	5.92714e-05		98.1004	4.03069e-05	39.503	4.05109e-05
98.2003	5.86862e-05	39.5358	5.92815e-05		98.2004	4.03695e-05	39.5229	4.05215e-05
98.3003	5.8651e-05	39.5557	5.93706e-05		98.3004	4.03425e-05	39.5427	4.05634e-05
98.4004	5.86753e-05	39.5756	5.92318e-05		98.4004	4.03476e-05	39.5626	4.04861e-05
98.5004	5.88188e-05	39.5955	5.92835e-05		98.5004	4.03367e-05	39.5825	4.05549e-05
98.6004	5.88022e-05	39.6154	5.92218e-05		98.6004	4.03789e-05	39.6024	4.05203e-05
98.7004	5.87709e-05	39.6353	5.93202e-05		98.7004	4.03399e-05	39.6223	4.05845e-05
98.8003	5.87805e-05	39.6552	5.93511e-05		98.8003	4.03547e-05	39.6421	4.06175e-05
98.9004	5.87559e-05	39.6751	5.92765e-05		98.9004	4.0322e-05	39.662	4.05999e-05
99.0003	5.88661e-05	39.695	5.9434e-05		99.0004	4.03568e-05	39.6819	4.06568e-05
99.1004	5.88054e-05	39.7149	5.93007e-05		99.1003	4.035e-05	39.7018	4.0603e-05
99.2004	5.88801e-05	39.7347	5.93199e-05		99.2004	4.03979e-05	39.7217	4.05582e-05
99.3004	5.87858e-05	39.7546	5.92832e-05		99.3003	4.03767e-05	39.7416	4.06319e-05
99.4004	5.87545e-05	39.7745	5.9286e-05		99.4004	4.04072e-05	39.7614	4.06198e-05
99.5004	5.87833e-05	39.7944	5.93176e-05		99.5004	4.04127e-05	39.7813	4.05272e-05
99.6004	5.87693e-05	39.8143	5.94267e-05		99.6003	4.02848e-05	39.8012	4.05517e-05
99.7003	5.88422e-05	39.8342	5.94458e-05		99.7003	4.0296e-05	39.8211	4.0599e-05
99.8004	5.88552e-05	39.8541	5.94257e-05		99.8007	4.0315e-05	39.841	4.06298e-05
99.9004	5.89306e-05	39.874	5.93842e-05		99.9003	4.03278e-05	39.8608	4.05649e-05
100	5.8976e-05	39.8939	5.94202e-05		100	4.03357e-05	39.8807	4.05843e-05
100.1	5.9e-05	39.9138	5.947e-05		100.1	4.03104e-05	39.9006	4.06487e-05
100.2	5.90057e-05	39.9337	5.95323e-05		100.2	4.03966e-05	39.9205	4.06382e-05
100.3	5.90599e-05	39.9536	5.95598e-05		100.301	4.03869e-05	39.9404	4.05823e-05
100.4	5.90306e-05	39.9735	5.95415e-05		100.4	4.03842e-05	39.9602	4.05751e-05
100.5	5.89481e-05	39.9934	5.95295e-05		100.5	4.0412e-05	39.9801	4.05631e-05
100.6	5.89222e-05	40.0133	5.95171e-05		100.6	4.03803e-05	40	4.06424e-05
100.7	5.89421e-05	40.0332	5.94275e-05		100.7	4.04259e-05	40.0199	4.0694e-05
100.8	5.89944e-05	40.0531	5.93895e-05		100.801	4.03787e-05	40.0398	4.05983e-05
100.9	5.89996e-05	40.0729	5.94087e-05		100.9	4.04962e-05	40.0596	4.0635e-05
101	5.89736e-05	40.0928	5.93366e-05		101	4.04638e-05	40.0795	4.06404e-05
101.1	5.89741e-05	40.1127	5.9409e-05		101.1	4.04783e-05	40.0994	4.06982e-05
101.2	5.90953e-05	40.1326	5.93622e-05		101.2	4.04114e-05	40.1193	4.06893e-05
101.3	5.90362e-05	40.1525	5.93953e-05		101.301	4.04576e-05	40.1392	4.06398e-05
101.4	5.8976e-05	40.1724	5.94384e-05		101.4	4.04778e-05	40.159	4.06708e-05
101.5	5.89664e-05	40.1923	5.94741e-05		101.5	4.04702e-05	40.1789	4.07078e-05
101.6	5.90265e-05	40.2122	5.94778e-05		101.6	4.04316e-05	40.1988	4.06465e-05
101.7	5.90801e-05	40.2321	5.94375e-05		101.7	4.04288e-05	40.2187	4.06613e-05
101.8	5.89932e-05	40.252	5.95479e-05		101.801	4.04281e-05	40.2386	4.07631e-05
101.9	5.89853e-05	40.2719	5.95144e-05		101.9	4.04789e-05	40.2584	4.06729e-05
102	5.9089e-05	40.2918	5.9517e-05		102	4.04474e-05	40.2783	4.07578e-05
102.1	5.89829e-05	40.3117	5.94765e-05		102.1	4.04913e-05	40.2982	4.07165e-05
102.2	5.90312e-05	40.3316	5.94932e-05		102.2	4.0388e-05	40.3181	4.07204e-05
102.3	5.90954e-05	40.3515	5.95137e-05		102.301	4.04845e-05	40.338	4.06968e-05
102.4	5.90736e-05	40.3714	5.95084e-05		102.4	4.04839e-05	40.3579	4.07306e-05
102.5	5.91306e-05	40.3912	5.95386e-05		102.5	4.05046e-05	40.3777	4.07184e-05
102.6	5.91544e-05	40.4111	5.94747e-05		102.6	4.04399e-05	40.3976	4.06816e-05
102.7	5.91645e-05	40.431	5.94976e-05		102.7	4.05163e-05	40.4175	4.07289e-05
102.8	5.90882e-05	40.4509	5.96293e-05		102.801	4.04932e-05	40.4374	4.07298e-05
102.9	5.92614e-05	40.4708	5.94721e-05		102.9	4.04372e-05	40.4573	4.07954e-05
103	5.92021e-05	40.4907	5.95874e-05		103	4.04952e-05	40.4771	4.08047e-05
103.1	5.91469e-05	40.5106	5.95962e-05		103.1	4.04355e-05	40.497	4.08204e-05
103.2	5.91636e-05	40.5305	5.96217e-05		103.2	4.05109e-05	40.5169	4.08186e-05
103.3	5.91827e-05	40.5504	5.9613e-05		103.301	4.05215e-05	40.5368	4.08144e-05
103.4	5.91899e-05	40.5703	5.96074e-05		103.4	4.05634e-05	40.5567	4.08613e-05
103.5	5.91493e-05	40.5902	5.97077e-05		103.5	4.04861e-05	40.5765	4.07705e-05
103.6	5.91801e-05	40.6101	5.96583e-05		103.6	4.05549e-05	40.5964	4.08348e-05
103.7	5.91943e-05	40.63	5.96495e-05		103.7	4.05203e-05	40.6163	4.08002e-05
103.8	5.91559e-05	40.6499	5.97127e-05		103.801	4.05845e-05	40.6362	4.08349e-05
103.9	5.91191e-05	40.6698	5.95993e-05		103.9	4.06175e-05	40.6561	4.08661e-05
104	5.92691e-05	40.6897	5.96103e-05		104	4.05999e-05	40.6759	4.07857e-05
104.1	5.92797e-05	40.7095	5.96792e-05		104.1	4.06568e-05	40.6958	4.08293e-05
104.2	5.92417e-05	40.7294	5.97167e-05		104.2	4.0603e-05	40.7157	4.08641e-05
104.3	5.91613e-05	40.7493	5.97675e-05		104.301	4.05582e-05	40.7356	4.08395e-05
104.4	5.91416e-05	40.7692	5.97224e-05		104.4	4.06319e-05	40.7555	4.08138e-05
104.5	5.92741e-05	40.7891	5.97475e-05		104.5	4.06198e-05	40.7753	4.08775e-05
104.6	5.92113e-05	40.809	5.98227e-05		104.6	4.05272e-05	40.7952	4.08365e-05
104.7	5.91964e-05	40.8289	5.97104e-05		104.7	4.05517e-05	40.8151	4.07944e-05
104.8	5.92157e-05	40.8488	5.9798e-05		104.801	4.0599e-05	40.835	4.08842e-05
104.9	5.91759e-05	40.8687	5.97647e-05		104.9	4.06298e-05	40.8549	4.08437e-05
105	5.92407e-05	40.8886	5.97202e-05		105	4.05649e-05	40.8748	4.08813e-05
105.1	5.92107e-05	40.9085	5.96941e-05		105.1	4.05843e-05	40.8946	4.08531e-05
105.2	5.92202e-05	40.9284	5.96586e-05		105.2	4.06487e-05	40.9145	4.08718e-05
105.3	5.92439e-05	40.9483	5.97152e-05		105.301	4.06382e-05	40.9344	4.09232e-05
105.4	5.92544e-05	40.9682	5.98554e-05		105.4	4.05823e-05	40.9543	4.09619e-05
105.5	5.92631e-05	40.9881	5.98069e-05		105.5	4.05751e-05	40.9742	4.09594e-05
105.6	5.92355e-05	41.008	5.98214e-05		105.6	4.05631e-05	40.994	4.09278e-05
105.7	5.92549e-05	41.0279	5.97152e-05		105.7	4.06424e-05	41.0139	4.08892e-05
105.8	5.9283e-05	41.0477	5.96777e-05		105.801	4.0694e-05	41.0338	4.09198e-05
105.9	5.92271e-05	41.0676	5.97529e-05		105.9	4.05983e-05	41.0537	4.08288e-05
106	5.93461e-05	41.0875	5.98029e-05		106	4.0635e-05	41.0736	4.09229e-05
106.1	5.92714e-05	41.1074	5.978e-05		106.1	4.06404e-05	41.0934	4.08806e-05
106.2	5.92815e-05	41.1273	5.96789e-05		106.2	4.06982e-05	41.1133	4.09006e-05
106.3	5.93706e-05	41.1472	5.98547e-05		106.301	4.06893e-05	41.1332	4.09046e-05
106.4	5.92318e-05	41.1671	5.98908e-05		106.4	4.06398e-05	41.1531	4.09162e-05
106.5	5.92835e-05	41.187	5.98532e-05		106.5	4.06708e-05	41.173	4.09453e-05
106.6	5.92218e-05	41.2069	5.98654e-05		106.6	4.07078e-05	41.1928	4.09794e-05
106.7	5.93202e-05	41.2268	5.98369e-05		106.7	4.06465e-05	41.2127	4.09165e-05
106.8	5.93511e-05	41.2467	5.98524e-05		106.801	4.06613e-05	41.2326	4.09298e-05
106.9	5.92765e-05	41.2666	5.96938e-05		106.9	4.07631e-05	41.2525	4.09077e-05
107	5.9434e-05	41.2865	5.97712e-05		107	4.06729e-05	41.2724	4.08761e-05
107.1	5.93007e-05	41.3064	5.97433e-05		107.1	4.07578e-05	41.2922	4.09642e-05
107.2	5.93199e-05	41.3263	5.97743e-05		107.2	4.07165e-05	41.3121	4.09271e-05
107.3	5.92832e-05	41.3462	5.98118e-05		107.301	4.07204e-05	41.332	4.09688e-05
107.4	5.9286e-05	41.366	5.97349e-05		107.4	4.06968e-05	41.3519	4.08984e-05
107.5	5.93176e-05	41.3859	5.98644e-05		107.5	4.07306e-05	41.3718	4.09894e-05
107.6	5.94267e-05	41.4058	5.98076e-05		107.6	4.07184e-05	41.3917	4.10181e-05
107.7	5.94458e-05	41.4257	5.9816e-05		107.7	4.06816e-05	41.4115	4.10536e-05
107.8	5.94257e-05	41.4456	5.98644e-05		107.801	4.07289e-05	41.4314	4.09768e-05
107.9	5.93842e-05	41.4655	5.9858e-05		107.9	4.07298e-05	41.4513	4.09576e-05
108	5.94202e-05	41.4854	5.97421e-05		108	4.07954e-05	41.4712	4.09922e-05
108.1	5.947e-05	41.5053	5.97666e-05		108.1	4.08047e-05	41.4911	4.10395e-05
108.2	5.95323e-05	41.5252	5.97907e-05		108.2	4.08204e-05	41.5109	4.10294e-05
108.3	5.95598e-05	41.5451	5.97949e-05		108.301	4.08186e-05	41.5308	4.09249e-05
108.4	5.95415e-05	41.565	5.98523e-05		108.4	4.08144e-05	41.5507	4.10119e-05
108.5	5.95295e-05	41.5849	5.97905e-05		108.5	4.08613e-05	41.5706	4.10318e-05
108.6	5.95171e-05	41.6048	5.98017e-05		108.6	4.07705e-05	41.5905	4.10495e-05
108.7	5.94275e-05	41.6247	5.97398e-05		108.7	4.08348e-05	41.6103	4.09889e-05
108.8	5.93895e-05	41.6446	5.98045e-05		108.801	4.08002e-05	41.6302	4.08701e-05
108.9	5.94087e-05	41.6645	5.98702e-05		108.9	4.08349e-05	41.6501	4.10739e-05
109	5.93366e-05	41.6844	5.99066e-05		109	4.08661e-05	41.67	4.09714e-05
109.1	5.9409e-05	41.7042	5.98451e-05		109.1	4.07857e-05	41.6899	4.09204e-05
109.2	5.93622e-05	41.7241	5.98376e-05		109.2	4.08293e-05	41.7097	4.09201e-05
109.3	5.93953e-05	41.744	5.98465e-05		109.301	4.08641e-05	41.7296	4.09511e-05
109.4	5.94384e-05	41.7639	5.9797e-05		109.4	4.08395e-05	41.7495	4.10024e-05
109.5	5.94741e-05	41.7838	5.96981e-05		109.5	4.08138e-05	41.7694	4.09321e-05
109.6	5.94778e-05	41.8037	5.98342e-05		109.6	4.08775e-05	41.7893	4.09854e-05
109.7	5.94375e-05	41.8236	5.97673e-05		109.7	4.08365e-05	41.8091	4.09056e-05
109.8	5.95479e-05	41.8435	5.97507e-05		109.801	4.07944e-05	41.829	4.09423e-05
109.9	5.95144e-05	41.8634	5.97782e-05		109.9	4.08842e-05	41.8489	4.09245e-05
110	5.9517e-05	41.8833	5.97942e-05		110	4.08437e-05	41.8688	4.09397e-05
110.1	5.94765e-05	41.9032	5.98724e-05		110.1	4.08813e-05	41.8887	4.09903e-05
110.2	5.94932e-05	41.9231	5.97815e-05		110.2	4.08531e-05	41.9085	4.09998e-05
110.3	5.95137e-05	41.943	5.98017e-05		110.301	4.08718e-05	41.9284	4.09958e-05
110.4	5.95084e-05	41.9629	5.98333e-05		110.4	4.09232e-05	41.9483	4.09605e-05
110.5	5.95386e-05	41.9828	5.98507e-05		110.5	4.09619e-05	41.9682	4.09899e-05
110.6	5.94747e-05	42.0027	5.98949e-05		110.6	4.09594e-05	41.9881	4.10084e-05
110.7	5.94976e-05	42.0225	5.98485e-05		110.7	4.09278e-05	42.008	4.09565e-05
110.8	5.96293e-05	42.0424	5.98958e-05		110.801	4.08892e-05	42.0278	4.09686e-05
110.9	5.94721e-05	42.0623	5.98304e-05		110.9	4.09198e-05	42.0477	4.09435e-05
111	5.95874e-05	42.0822	5.9928e-05		111	4.08288e-05	42.0676	4.09919e-05
111.1	5.95962e-05	42.1021	5.97653e-05		111.1	4.09229e-05	42.0875	4.09435e-05
111.2	5.96217e-05	42.122	5.99264e-05		111.2	4.08806e-05	42.1074	4.09584e-05
111.3	5.9613e-05	42.1419	5.99344e-05		111.301	4.09006e-05	42.1272	4.10258e-05
111.4	5.96074e-05	42.1618	5.98876e-05		111.4	4.09046e-05	42.1471	4.10299e-05
111.5	5.97077e-05	42.1817	5.97525e-05		111.5	4.09162e-05	42.167	4.10257e-05
111.6	5.96583e-05	42.2016	5.98671e-05		111.6	4.09453e-05	42.1869	4.11141e-05
111.7	5.96495e-05	42.2215	5.98745e-05		111.7	4.09794e-05	42.2068	4.10786e-05
111.8	5.97127e-05	42.2414	5.98451e-05		111.801	4.09165e-05	42.2266	4.10235e-05
111.9	5.95993e-05	42.2613	5.98299e-05		111.9	4.09298e-05	42.2465	4.0999e-05
112	5.96103e-05	42.2812	5.98392e-05		112	4.09077e-05	42.2664	4.10526e-05
112.1	5.96792e-05	42.3011	5.98791e-05		112.1	4.08761e-05	42.2863	4.10195e-05
112.2	5.97167e-05	42.321	5.99646e-05		112.2	4.09642e-05	42.3062	4.1033e-05
112.3	5.97675e-05	42.3408	5.98711e-05		112.301	4.09271e-05	42.326	4.10222e-05
112.4	5.97224e-05	42.3607	5.99475e-05		112.4	4.09688e-05	42.3459	4.0972e-05
112.5	5.97475e-05	42.3806	5.99082e-05		112.5	4.08984e-05	42.3658	4.10605e-05
112.6	5.98227e-05	42.4005	5.98115e-05		112.6	4.09894e-05	42.3857	4.10168e-05
112.7	5.97104e-05	42.4204	5.98584e-05		112.7	4.10181e-05	42.4056	4.10486e-05
112.8	5.9798e-05	42.4403	5.98396e-05		112.801	4.10536e-05	42.4254	4.10845e-05
112.9	5.97647e-05	42.4602	5.98896e-05		112.9	4.09768e-05	42.4453	4.10464e-05
113	5.97202e-05	42.4801	5.99602e-05		113	4.09576e-05	42.4652	4.10967e-05
113.1	5.96941e-05	42.5	5.98629e-05		113.1	4.09922e-05	42.4851	4.10162e-05
113.2	5.96586e-05	42.5199	5.99175e-05		113.2	4.10395e-05	42.505	4.10765e-05
113.3	5.97152e-05	42.5398	5.98427e-05		113.301	4.10294e-05	42.5249	4.09775e-05
113.4	5.98554e-05	42.5597	5.99502e-05		113.4	4.09249e-05	42.5447	4.1113e-05
113.5	5.98069e-05	42.5796	5.9918e-05		113.5	4.10119e-05	42.5646	4.10676e-05
113.6	5.98214e-05	42.5995	5.99776e-05		113.6	4.10318e-05	42.5845	4.11776e-05
113.7	5.97152e-05	42.6194	5.99473e-05		113.7	4.10495e-05	42.6044	4.11534e-05
113.8	5.96777e-05	42.6393	5.99412e-05		113.801	4.09889e-05	42.6243	4.12197e-05
113.9	5.97529e-05	42.6592	5.98436e-05		113.9	4.08701e-05	42.6441	4.11322e-05
114	5.98029e-05	42.679	5.99367e-05		114	4.10739e-05	42.664	4.10628e-05
114.1	5.978e-05	42.6989	5.98039e-05		114.1	4.09714e-05	42.6839	4.10759e-05
114.2	5.96789e-05	42.7188	5.98877e-05		114.2	4.09204e-05	42.7038	4.11626e-05
114.3	5.98547e-05	42.7387	5.99394e-05		114.301	4.09201e-05	42.7237	4.12071e-05
114.4	5.98908e-05	42.7586	6.00494e-05		114.4	4.09511e-05	42.7435	4.10171e-05
114.5	5.98532e-05	42.7785	5.99344e-05		114.5	4.10024e-05	42.7634	4.10437e-05
114.6	5.98654e-05	42.7984	5.9915e-05		114.6	4.09321e-05	42.7833	4.11286e-05
114.7	5.98369e-05	42.8183	5.99821e-05		114.7	4.09854e-05	42.8032	4.10883e-05
114.8	5.98524e-05	42.8382	5.9913e-05		114.801	4.09056e-05	42.8231	4.10331e-05
114.9	5.96938e-05	42.8581	6.00439e-05		114.9	4.09423e-05	42.8429	4.10055e-05
115	5.97712e-05	42.878	5.99131e-05		115	4.09245e-05	42.8628	4.10456e-05
115.1	5.97433e-05	42.8979	5.98471e-05		115.1	4.09397e-05	42.8827	4.10491e-05
115.2	5.97743e-05	42.9178	5.98896e-05		115.2	4.09903e-05	42.9026	4.10538e-05
115.3	5.98118e-05	42.9377	5.98635e-05		115.301	4.09998e-05	42.9225	4.10502e-05
115.4	5.97349e-05	42.9576	5.98328e-05		115.4	4.09958e-05	42.9423	4.10422e-05
115.5	5.98644e-05	42.9775	5.99072e-05		115.5	4.09605e-05	42.9622	4.1087e-05
115.6	5.98076e-05	42.9973	5.98924e-05		115.6	4.09899e-05	42.9821	4.1052e-05
115.7	5.9816e-05	43.0172	5.99314e-05		115.7	4.10084e-05	43.002	4.1053e-05
115.8	5.98644e-05	43.0371	5.98444e-05		115.801	4.09565e-05	43.0219	4.11136e-05
115.9	5.9858e-05	43.057	5.98685e-05		115.9	4.09686e-05	43.0417	4.10908e-05
116	5.97421e-05	43.0769	5.99541e-05		116	4.09435e-05	43.0616	4.1036e-05
116.1	5.97666e-05	43.0968	5.98999e-05		116.1	4.09919e-05	43.0815	4.09875e-05
116.2	5.97907e-05	43.1167	5.98275e-05		116.2	4.09435e-05	43.1014	4.10478e-05
116.3	5.97949e-05	43.1366	5.9814e-05		116.301	4.09584e-05	43.1213	4.10646e-05
116.4	5.98523e-05	43.1565	5.98031e-05		116.4	4.10258e-05	43.1412	4.1081e-05
116.5	5.97905e-05	43.1764	5.9969e-05		116.5	4.10299e-05	43.161	4.10365e-05
116.6	5.98017e-05	43.1963	5.98222e-05		116.6	4.10257e-05	43.1809	4.10294e-05
116.7	5.97398e-05	43.2162	5.98495e-05		116.7	4.11141e-05	43.2008	4.10816e-05
116.8	5.98045e-05	43.2361	5.98767e-05		116.801	4.10786e-05	43.2207	4.10764e-05
116.9	5.98702e-05	43.256	5.98252e-05		116.9	4.10235e-05	43.2406	4.11317e-05
117	5.99066e-05	43.2759	5.98823e-05		117	4.0999e-05	43.2604	4.11608e-05
117.1	5.98451e-05	43.2958	5.97943e-05		117.1	4.10526e-05	43.2803	4.11013e-05
117.2	5.98376e-05	43.3156	5.99762e-05		117.2	4.10195e-05	43.3002	4.10732e-05
117.3	5.98465e-05	43.3355	5.9897e-05		117.301	4.1033e-05	43.3201	4.11102e-05
117.4	5.9797e-05	43.3554	5.98529e-05		117.4	4.10222e-05	43.34	4.11598e-05
117.5	5.96981e-05	43.3753	5.98816e-05		117.5	4.0972e-05	43.3598	4.10921e-05
117.6	5.98342e-05	43.3952	5.98809e-05		117.6	4.10605e-05	43.3797	4.10833e-05
117.7	5.97673e-05	43.4151	5.99925e-05		117.7	4.10168e-05	43.3996	4.11606e-05
117.8	5.97507e-05	43.435	5.99427e-05		117.801	4.10486e-05	43.4195	4.11026e-05
117.9	5.97782e-05	43.4549	5.98937e-05		117.9	4.10845e-05	43.4394	4.11054e-05
118	5.97942e-05	43.4748	5.98908e-05		118	4.10464e-05	43.4592	4.11358e-05
118.1	5.98724e-05	43.4947	5.99504e-05		118.1	4.10967e-05	43.4791	4.11308e-05
118.2	5.97815e-05	43.5146	5.99391e-05		118.2	4.10162e-05	43.499	4.1087e-05
118.3	5.98017e-05	43.5345	5.99458e-05		118.301	4.10765e-05	43.5189	4.1157e-05
118.4	5.98333e-05	43.5544	6.00026e-05		118.4	4.09775e-05	43.5388	4.10858e-05
118.5	5.98507e-05	43.5743	5.99563e-05		118.5	4.1113e-05	43.5586	4.1031e-05
118.6	5.98949e-05	43.5942	5.99773e-05		118.6	4.10676e-05	43.5785	4.10889e-05
118.7	5.98485e-05	43.6141	5.99394e-05		118.7	4.11776e-05	43.5984	4.10959e-05
118.8	5.98958e-05	43.634	5.99473e-05		118.801	4.11534e-05	43.6183	4.10895e-05
118.9	5.98304e-05	43.6538	5.99587e-05		118.9	4.12197e-05	43.6382	4.11279e-05
119	5.9928e-05	43.6737	6.0034e-05		119	4.11322e-05	43.6581	4.1109e-05
119.1	5.97653e-05	43.6936	5.9903e-05		119.1	4.10628e-05	43.6779	4.11255e-05
119.2	5.99264e-05	43.7135	5.99589e-05		119.2	4.10759e-05	43.6978	4.10832e-05
119.3	5.99344e-05	43.7334	5.98957e-05		119.301	4.11626e-05	43.7177	4.11287e-05
119.4	5.98876e-05	43.7533	5.98811e-05		119.4	4.12071e-05	43.7376	4.11847e-05
119.5	5.97525e-05	43.7732	5.9953e-05		119.5	4.10171e-05	43.7575	4.11581e-05
119.6	5.98671e-05	43.7931	5.99478e-05		119.6	4.10437e-05	43.7773	4.11688e-05
119.7	5.98745e-05	43.813	5.99313e-05		119.7	4.11286e-05	43.7972	4.10886e-05
119.8	5.98451e-05	43.8329	5.99228e-05		119.8	4.10883e-05	43.8171	4.1096e-05
119.9	5.98299e-05	43.8528	5.99782e-05		119.9	4.10331e-05	43.837	4.11035e-05
120	5.98392e-05	43.8727	5.98763e-05		120	4.10055e-05	43.8569	4.11561e-05
120.1	5.98791e-05	43.8926	5.99684e-05		120.1	4.10456e-05	43.8767	4.11541e-05
120.2	5.99646e-05	43.9125	5.99404e-05		120.2	4.10491e-05	43.8966	4.10711e-05
120.3	5.98711e-05	43.9324	5.99342e-05		120.301	4.10538e-05	43.9165	4.1096e-05
120.4	5.99475e-05	43.9523	5.97736e-05		120.4	4.10502e-05	43.9364	4.10976e-05
120.5	5.99082e-05	43.9721	5.98933e-05		120.5	4.10422e-05	43.9563	4.10393e-05
120.6	5.98115e-05	43.992	5.99149e-05		120.6	4.1087e-05	43.9761	4.10817e-05
120.7	5.98584e-05	44.0119	5.99078e-05		120.7	4.1052e-05	43.996	4.11208e-05
120.8	5.98396e-05	44.0318	5.98018e-05		120.8	4.1053e-05	44.0159	4.11333e-05
120.9	5.98896e-05	44.0517	5.98773e-05		120.9	4.11136e-05	44.0358	4.12145e-05
121	5.99602e-05	44.0716	5.98787e-05		121	4.10908e-05	44.0557	4.12236e-05
121.1	5.98629e-05	44.0915	5.99059e-05		121.1	4.1036e-05	44.0755	4.11923e-05
121.2	5.99175e-05	44.1114	5.98693e-05		121.2	4.09875e-05	44.0954	4.11506e-05
121.3	5.98427e-05	44.1313	5.99463e-05		121.3	4.10478e-05	44.1153	4.11954e-05
121.4	5.99502e-05	44.1512	6.00085e-05		121.4	4.10646e-05	44.1352	4.11269e-05
121.5	5.9918e-05	44.1711	5.99684e-05		121.5	4.1081e-05	44.1551	4.11828e-05
121.6	5.99776e-05	44.191	5.99953e-05		121.6	4.10365e-05	44.175	4.11485e-05
121.7	5.99473e-05	44.2109	5.99585e-05		121.7	4.10294e-05	44.1948	4.11925e-05
121.8	5.99412e-05	44.2308	5.99398e-05		121.8	4.10816e-05	44.2147	4.11493e-05
121.9	5.98436e-05	44.2507	5.99809e-05		121.9	4.10764e-05	44.2346	4.12567e-05
122	5.99367e-05	44.2706	5.99698e-05		122	4.11317e-05	44.2545	4.12159e-05
122.1	5.98039e-05	44.2905	6.01089e-05		122.1	4.11608e-05	44.2744	4.12416e-05
122.2	5.98877e-05	44.3103	5.99405e-05		122.2	4.11013e-05	44.2942	4.11952e-05
122.3	5.99394e-05	44.3302	6.00326e-05		122.3	4.10732e-05	44.3141	4.12512e-05
122.4	6.00494e-05	44.3501	5.99541e-05		122.4	4.11102e-05	44.334	4.12468e-05
122.5	5.99344e-05	44.37	5.99606e-05		122.5	4.11598e-05	44.3539	4.11768e-05
122.6	5.9915e-05	44.3899	5.99775e-05		122.6	4.10921e-05	44.3738	4.11749e-05
122.7	5.99821e-05	44.4098	6.00949e-05		122.7	4.10833e-05	44.3936	4.11695e-05
122.8	5.9913e-05	44.4297	5.99947e-05		122.8	4.11606e-05	44.4135	4.11866e-05
122.9	6.00439e-05	44.4496	5.98908e-05		122.9	4.11026e-05	44.4334	4.11723e-05
123	5.99131e-05	44.4695	5.99645e-05		123	4.11054e-05	44.4533	4.12101e-05
123.1	5.98471e-05	44.4894	5.99567e-05		123.1	4.11358e-05	44.4732	4.11778e-05
123.2	5.98896e-05	44.5093	5.99366e-05		123.2	4.11308e-05	44.493	4.10984e-05
123.3	5.98635e-05	44.5292	5.99408e-05		123.3	4.1087e-05	44.5129	4.11566e-05
123.4	5.98328e-05	44.5491	5.99325e-05		123.4	4.1157e-05	44.5328	4.11608e-05
123.5	5.99072e-05	44.569	5.99847e-05		123.5	4.10858e-05	44.5527	4.12941e-05
123.6	5.98924e-05	44.5889	5.99331e-05		123.6	4.1031e-05	44.5726	4.12457e-05
123.7	5.99314e-05	44.6088	5.99472e-05		123.7	4.10889e-05	44.5924	4.12932e-05
123.8	5.98444e-05	44.6286	5.99407e-05		123.8	4.10959e-05	44.6123	4.1254e-05
123.9	5.98685e-05	44.6485	6.002e-05		123.9	4.10895e-05	44.6322	4.12167e-05
124	5.99541e-05	44.6684	6.0034e-05		124	4.11279e-05	44.6521	4.12219e-05
124.1	5.98999e-05	44.6883	5.99243e-05		124.1	4.1109e-05	44.672	4.12714e-05
124.2	5.98275e-05	44.7082	5.99394e-05		124.2	4.11255e-05	44.6918	4.1254e-05
124.3	5.9814e-05	44.7281	6.00705e-05		124.3	4.10832e-05	44.7117	4.12293e-05
124.4	5.98031e-05	44.748	6.00423e-05		124.4	4.11287e-05	44.7316	4.12692e-05
124.5	5.9969e-05	44.7679	6.00268e-05		124.5	4.11847e-05	44.7515	4.12342e-05
124.6	5.98222e-05	44.7878	5.98924e-05		124.6	4.11581e-05	44.7714	4.12896e-05
124.7	5.98495e-05	44.8077	5.99622e-05		124.7	4.11688e-05	44.7913	4.13981e-05
124.8	5.98767e-05	44.8276	6.00248e-05		124.8	4.10886e-05	44.8111	4.12841e-05
124.9	5.98252e-05	44.8475	5.99693e-05		124.9	4.1096e-05	44.831	4.12842e-05
125	5.98823e-05	44.8674	5.99373e-05		125	4.11035e-05	44.8509	4.13116e-05
125.1	5.97943e-05	44.8873	6.00297e-05		125.1	4.11561e-05	44.8708	4.11703e-05
125.2	5.99762e-05	44.9072	6.00468e-05		125.2	4.11541e-05	44.8907	4.13225e-05
125.3	5.9897e-05	44.9271	6.01335e-05		125.3	4.10711e-05	44.9105	4.12711e-05
125.4	5.98529e-05	44.9469	6.00585e-05		125.4	4.1096e-05	44.9304	4.12668e-05
125.5	5.98816e-05	44.9668	6.0035e-05		125.5	4.10976e-05	44.9503	4.12292e-05
125.6	5.98809e-05	44.9867	6.00684e-05		125.6	4.10393e-05	44.9702	4.12276e-05
125.7	5.99925e-05	45.0066	6.00709e-05		125.7	4.10817e-05	44.9901	4.12183e-05
125.8	5.99427e-05	45.0265	5.99766e-05		125.8	4.11208e-05	45.0099	4.12579e-05
125.9	5.98937e-05	45.0464	6.00261e-05		125.9	4.11333e-05	45.0298	4.12004e-05
126	5.98908e-05	45.0663	5.99938e-05		126	4.12145e-05	45.0497	4.12149e-05
126.1	5.99504e-05	45.0862	6.00598e-05		126.1	4.12236e-05	45.0696	4.12664e-05
126.2	5.99391e-05	45.1061	6.0015e-05		126.2	4.11923e-05	45.0895	4.1234e-05
126.3	5.99458e-05	45.126	6.01256e-05		126.3	4.11506e-05	45.1093	4.12854e-05
126.4	6.00026e-05	45.1459	5.9973e-05		126.4	4.11954e-05	45.1292	4.12567e-05
126.5	5.99563e-05	45.1658	6.00697e-05		126.5	4.11269e-05	45.1491	4.11564e-05
126.6	5.99773e-05	45.1857	5.99978e-05		126.6	4.11828e-05	45.169	4.12925e-05
126.7	5.99394e-05	45.2056	5.99561e-05		126.7	4.11485e-05	45.1889	4.12191e-05
126.8	5.99473e-05	45.2255	5.99814e-05		126.8	4.11925e-05	45.2087	4.12368e-05
126.9	5.99587e-05	45.2454	6.00175e-05		126.9	4.11493e-05	45.2286	4.13454e-05
127	6.0034e-05	45.2653	5.99865e-05		127	4.12567e-05	45.2485	4.12274e-05
127.1	5.9903e-05	45.2851	6.00225e-05		127.1	4.12159e-05	45.2684	4.14527e-05
127.2	5.99589e-05	45.305	6.00162e-05		127.2	4.12416e-05	45.2883	4.13814e-05
127.3	5.98957e-05	45.3249	6.00052e-05		127.3	4.11952e-05	45.3082	4.13738e-05
127.4	5.98811e-05	45.3448	5.99518e-05		127.4	4.12512e-05	45.328	4.1357e-05
127.5	5.9953e-05	45.3647	6.01598e-05		127.5	4.12468e-05	45.3479	4.12306e-05
127.6	5.99478e-05	45.3846	5.9878e-05		127.6	4.11768e-05	45.3678	4.13374e-05
127.7	5.99313e-05	45.4045	6.01186e-05		127.7	4.11749e-05	45.3877	4.12873e-05
127.8	5.99228e-05	45.4244	6.0004e-05		127.8	4.11695e-05	45.4076	4.13666e-05
127.9	5.99782e-05	45.4443	6.00515e-05		127.9	4.11866e-05	45.4274	4.13768e-05
128	5.98763e-05	45.4642	6.00051e-05		128	4.11723e-05	45.4473	4.13886e-05
128.1	5.99684e-05	45.4841	5.99743e-05		128.1	4.12101e-05	45.4672	4.14578e-05
128.2	5.99404e-05	45.504	5.99051e-05		128.2	4.11778e-05	45.4871	4.1336e-05
128.3	5.99342e-05	45.5239	5.99385e-05		128.3	4.10984e-05	45.507	4.13563e-05
128.4	5.97736e-05	45.5438	6.00196e-05		128.4	4.11566e-05	45.5268	4.13558e-05
128.5	5.98933e-05	45.5637	6.0038e-05		128.5	4.11608e-05	45.5467	4.13405e-05
128.6	5.99149e-05	45.5836	5.99622e-05		128.6	4.12941e-05	45.5666	4.14207e-05
128.7	5.99078e-05	45.6034	5.9907e-05		128.7	4.12457e-05	45.5865	4.14209e-05
128.8	5.98018e-05	45.6233	6.00531e-05		128.8	4.12932e-05	45.6064	4.13995e-05
128.9	5.98773e-05	45.6432	5.99307e-05		128.9	4.1254e-05	45.6262	4.13694e-05
129	5.98787e-05	45.6631	5.99468e-05		129	4.12167e-05	45.6461	4.1394e-05
129.1	5.99059e-05	45.683	5.987e-05		129.1	4.12219e-05	45.666	4.1399e-05
129.2	5.98693e-05	45.7029	5.99987e-05		129.2	4.12714e-05	45.6859	4.13909e-05
129.3	5.99463e-05	45.7228	5.99585e-05		129.3	4.1254e-05	45.7058	4.13229e-05
129.4	6.00085e-05	45.7427	5.98359e-05		129.4	4.12293e-05	45.7256	4.11791e-05
129.5	5.99684e-05	45.7626	5.99502e-05		129.5	4.12692e-05	45.7455	4.14331e-05
129.6	5.99953e-05	45.7825	6.00105e-05		129.6	4.12342e-05	45.7654	4.12209e-05
129.7	5.99585e-05	45.8024	5.99422e-05		129.7	4.12896e-05	45.7853	4.13339e-05
129.8	5.99398e-05	45.8223	6.00001e-05		129.801	4.13981e-05	45.8052	4.1473e-05
129.9	5.99809e-05	45.8422	6.0047e-05		129.9	4.12841e-05	45.825	4.13201e-05
130	5.99698e-05	45.8621	5.99268e-05		130	4.12842e-05	45.8449	4.14562e-05
130.1	6.01089e-05	45.882	5.99093e-05		130.1	4.13116e-05	45.8648	4.14854e-05
130.2	5.99405e-05	45.9019	5.98217e-05		130.2	4.11703e-05	45.8847	4.13936e-05
130.3	6.00326e-05	45.9218	5.99473e-05		130.301	4.13225e-05	45.9046	4.14712e-05
130.4	5.99541e-05	45.9416	5.99229e-05		130.4	4.12711e-05	45.9245	4.13973e-05
130.5	5.99606e-05	45.9615	5.97323e-05		130.5	4.12668e-05	45.9443	4.12704e-05
130.6	5.99775e-05	45.9814	5.9791e-05		130.6	4.12292e-05	45.9642	4.13423e-05
130.7	6.00949e-05	46.0013	5.97834e-05		130.7	4.12276e-05	45.9841	4.12754e-05
130.8	5.99947e-05	46.0212	5.9933e-05		130.801	4.12183e-05	46.004	4.13143e-05
130.9	5.98908e-05	46.0411	5.98539e-05		130.9	4.12579e-05	46.0239	4.13852e-05
131	5.99645e-05	46.061	5.98191e-05		131	4.12004e-05	46.0437	4.12885e-05
131.1	5.99567e-05	46.0809	5.98325e-05		131.1	4.12149e-05	46.0636	4.13466e-05
131.2	5.99366e-05	46.1008	5.97649e-05		131.2	4.12664e-05	46.0835	4.13513e-05
131.301	5.99408e-05	46.1207	5.98103e-05		131.301	4.1234e-05	46.1034	4.13462e-05
131.4	5.99325e-05	46.1406	5.98673e-05		131.4	4.12854e-05	46.1233	4.13362e-05
131.5	5.99847e-05	46.1605	5.99349e-05		131.5	4.12567e-05	46.1431	4.13493e-05
131.6	5.99331e-05	46.1804	5.98567e-05		131.6	4.11564e-05	46.163	4.13672e-05
131.7	5.99472e-05	46.2003	5.98517e-05		131.7	4.12925e-05	46.1829	4.12603e-05
131.801	5.99407e-05	46.2202	5.98192e-05		131.801	4.12191e-05	46.2028	4.13599e-05
131.9	6.002e-05	46.2401	5.98228e-05		131.9	4.12368e-05	46.2227	4.14679e-05
132	6.0034e-05	46.2599	5.97535e-05		132	4.13454e-05	46.2425	4.14062e-05
132.1	5.99243e-05	46.2798	5.98117e-05		132.1	4.12274e-05	46.2624	4.12943e-05
132.2	5.99394e-05	46.2997	5.97519e-05		132.2	4.14527e-05	46.2823	4.12933e-05
132.301	6.00705e-05	46.3196	5.97719e-05		132.301	4.13814e-05	46.3022	4.12866e-05
132.4	6.00423e-05	46.3395	5.98835e-05		132.4	4.13738e-05	46.3221	4.13341e-05
132.5	6.00268e-05	46.3594	5.99069e-05		132.5	4.1357e-05	46.3419	4.13133e-05
132.6	5.98924e-05	46.3793	5.98977e-05		132.6	4.12306e-05	46.3618	4.12917e-05
132.7	5.99622e-05	46.3992	5.97777e-05		132.7	4.13374e-05	46.3817	4.12243e-05
132.801	6.00248e-05	46.4191	5.97565e-05		132.801	4.12873e-05	46.4016	4.1331e-05
132.9	5.99693e-05	46.439	5.97873e-05		132.9	4.13666e-05	46.4215	4.13593e-05
133	5.99373e-05	46.4589	5.98813e-05		133	4.13768e-05	46.4414	4.13315e-05
133.1	6.00297e-05	46.4788	5.97782e-05		133.1	4.13886e-05	46.4612	4.13587e-05
133.2	6.00468e-05	46.4987	5.97033e-05		133.2	4.14578e-05	46.4811	4.13778e-05
133.301	6.01335e-05	46.5186	5.98889e-05		133.301	4.1336e-05	46.501	4.13539e-05
133.4	6.00585e-05	46.5385	5.98967e-05		133.4	4.13563e-05	46.5209	4.13239e-05
133.5	6.0035e-05	46.5584	5.98531e-05		133.5	4.13558e-05	46.5408	4.12997e-05
133.6	6.00684e-05	46.5782	5.98565e-05		133.6	4.13405e-05	46.5606	4.13292e-05
133.7	6.00709e-05	46.5981	5.99015e-05		133.7	4.14207e-05	46.5805	4.13979e-05
133.801	5.99766e-05	46.618	5.98208e-05		133.801	4.14209e-05	46.6004	4.14047e-05
133.9	6.00261e-05	46.6379	5.97968e-05		133.9	4.13995e-05	46.6203	4.14113e-05
134	5.99938e-05	46.6578	5.98985e-05		134	4.13694e-05	46.6402	4.13427e-05
134.1	6.00598e-05	46.6777	5.98821e-05		134.1	4.1394e-05	46.66	4.13502e-05
134.2	6.0015e-05	46.6976	5.97958e-05		134.2	4.1399e-05	46.6799	4.13189e-05
134.301	6.01256e-05	46.7175	5.97558e-05		134.301	4.13909e-05	46.6998	4.13109e-05
134.4	5.9973e-05	46.7374	5.97477e-05		134.4	4.13229e-05	46.7197	4.128e-05
134.5	6.00697e-05	46.7573	5.97934e-05		134.5	4.11791e-05	46.7396	4.12619e-05
134.6	5.99978e-05	46.7772	5.97486e-05		134.6	4.14331e-05	46.7594	4.13001e-05
134.7	5.99561e-05	46.7971	5.99559e-05		134.7	4.12209e-05	46.7793	4.12312e-05
134.801	5.99814e-05	46.817	5.99169e-05		134.801	4.13339e-05	46.7992	4.1314e-05
134.9	6.00175e-05	46.8369	5.97975e-05		134.9	4.1473e-05	46.8191	4.13054e-05
135	5.99865e-05	46.8568	5.97657e-05		135	4.13201e-05	46.839	4.12714e-05
135.1	6.00225e-05	46.8767	5.98542e-05		135.1	4.14562e-05	46.8588	4.13521e-05
135.2	6.00162e-05	46.8966	5.98296e-05		135.2	4.14854e-05	46.8787	4.12863e-05
135.301	6.00052e-05	46.9164	5.98011e-05		135.301	4.13936e-05	46.8986	4.12827e-05
135.4	5.99518e-05	46.9363	5.97321e-05		135.4	4.14712e-05	46.9185	4.12923e-05
135.5	6.01598e-05	46.9562	5.98244e-05		135.5	4.13973e-05	46.9384	4.12171e-05
135.6	5.9878e-05	46.9761	6.00054e-05		135.6	4.12704e-05	46.9583	4.13088e-05
135.7	6.01186e-05	46.996	5.99903e-05		135.7	4.13423e-05	46.9781	4.12337e-05
135.801	6.0004e-05	47.0159	6.00203e-05		135.801	4.12754e-05	46.998	4.13017e-05
135.9	6.00515e-05	47.0358	5.98982e-05		135.9	4.13143e-05	47.0179	4.13334e-05
136	6.00051e-05	47.0557	5.98224e-05		136	4.13852e-05	47.0378	4.1314e-05
136.1	5.99743e-05	47.0756	5.98577e-05		136.1	4.12885e-05	47.0577	4.133e-05
136.2	5.99051e-05	47.0955	5.98831e-05		136.2	4.13466e-05	47.0775	4.13064e-05
136.301	5.99385e-05	47.1154	6.0029e-05		136.301	4.13513e-05	47.0974	4.13342e-05
136.4	6.00196e-05	47.1353	6.00083e-05		136.4	4.13462e-05	47.1173	4.13131e-05
136.5	6.0038e-05	47.1552	5.99349e-05		136.5	4.13362e-05	47.1372	4.13375e-05
136.6	5.99622e-05	47.1751	5.99202e-05		136.6	4.13493e-05	47.1571	4.14031e-05
136.7	5.9907e-05	47.195	5.98202e-05		136.7	4.13672e-05	47.1769	4.13428e-05
136.801	6.00531e-05	47.2149	5.97941e-05		136.801	4.12603e-05	47.1968	4.13686e-05
136.9	5.99307e-05	47.2347	5.9812e-05		136.9	4.13599e-05	47.2167	4.13402e-05
137	5.99468e-05	47.2546	5.99062e-05		137	4.14679e-05	47.2366	4.14019e-05
137.1	5.987e-05	47.2745	5.97347e-05		137.1	4.14062e-05	47.2565	4.13573e-05
137.2	5.99987e-05	47.2944	5.97795e-05		137.2	4.12943e-05	47.2763	4.13172e-05
137.301	5.99585e-05	47.3143	5.97692e-05		137.301	4.12933e-05	47.2962	4.14133e-05
137.4	5.98359e-05	47.3342	5.98644e-05		137.4	4.12866e-05	47.3161	4.13808e-05
137.5	5.99502e-05	47.3541	5.98729e-05		137.5	4.13341e-05	47.336	4.13613e-05
137.6	6.00105e-05	47.374	5.97707e-05		137.6	4.13133e-05	47.3559	4.12878e-05
137.7	5.99422e-05	47.3939	5.97625e-05		137.7	4.12917e-05	47.3757	4.13088e-05
137.801	6.00001e-05	47.4138	5.98241e-05		137.801	4.12243e-05	47.3956	4.1311e-05
137.9	6.0047e-05	47.4337	5.97552e-05		137.9	4.1331e-05	47.4155	4.13171e-05
138	5.99268e-05	47.4536	5.98639e-05		138	4.13593e-05	47.4354	4.12984e-05
138.1	5.99093e-05	47.4735	5.99024e-05		138.1	4.13315e-05	47.4553	4.12786e-05
138.2	5.98217e-05	47.4934	5.98741e-05		138.2	4.13587e-05	47.4751	4.1373e-05
138.301	5.99473e-05	47.5133	5.98999e-05		138.301	4.13778e-05	47.495	4.13863e-05
138.4	5.99229e-05	47.5332	5.97753e-05		138.4	4.13539e-05	47.5149	4.13695e-05
138.5	5.97323e-05	47.5531	5.98818e-05		138.5	4.13239e-05	47.5348	4.14158e-05
138.6	5.9791e-05	47.5729	5.97859e-05		138.6	4.12997e-05	47.5547	4.13746e-05
138.7	5.97834e-05	47.5928	5.98313e-05		138.7	4.13292e-05	47.5746	4.14429e-05
138.801	5.9933e-05	47.6127	5.98183e-05		138.801	4.13979e-05	47.5944	4.14395e-05
138.9	5.98539e-05	47.6326	5.98005e-05		138.9	4.14047e-05	47.6143	4.13439e-05
139	5.98191e-05	47.6525	5.97718e-05		139	4.14113e-05	47.6342	4.13587e-05
139.1	5.98325e-05	47.6724	5.97776e-05		139.1	4.13427e-05	47.6541	4.14026e-05
139.2	5.97649e-05	47.6923	5.98099e-05		139.2	4.13502e-05	47.674	4.1412e-05
139.301	5.98103e-05	47.7122	5.98538e-05		139.301	4.13189e-05	47.6938	4.13698e-05
139.4	5.98673e-05	47.7321	5.97213e-05		139.4	4.13109e-05	47.7137	4.13205e-05
139.5	5.99349e-05	47.752	5.97963e-05		139.5	4.128e-05	47.7336	4.14376e-05
139.6	5.98567e-05	47.7719	5.97853e-05		139.6	4.12619e-05	47.7535	4.1428e-05
139.7	5.98517e-05	47.7918	5.96161e-05		139.7	4.13001e-05	47.7734	4.13872e-05
139.801	5.98192e-05	47.8117	5.97579e-05		139.801	4.12312e-05	47.7932	4.13936e-05
139.9	5.98228e-05	47.8316	5.97779e-05		139.9	4.1314e-05	47.8131	4.13575e-05
140	5.97535e-05	47.8515	5.97657e-05		140	4.13054e-05	47.833	4.1293e-05
140.1	5.98117e-05	47.8714	5.97903e-05		140.1	4.12714e-05	47.8529	4.13814e-05
140.2	5.97519e-05	47.8912	5.97734e-05		140.2	4.13521e-05	47.8728	4.13235e-05
140.301	5.97719e-05	47.9111	5.97141e-05		140.301	4.12863e-05	47.8926	4.13121e-05
140.4	5.98835e-05	47.931	5.97349e-05		140.4	4.12827e-05	47.9125	4.13548e-05
140.5	5.99069e-05	47.9509	5.98284e-05		140.5	4.12923e-05	47.9324	4.13521e-05
140.6	5.98977e-05	47.9708	5.98879e-05		140.6	4.12171e-05	47.9523	4.13857e-05
140.7	5.97777e-05	47.9907	5.98938e-05		140.7	4.13088e-05	47.9722	4.13329e-05
140.801	5.97565e-05	48.0106	5.97963e-05		140.801	4.12337e-05	47.992	4.14315e-05
140.9	5.97873e-05	48.0305	5.97754e-05		140.9	4.13017e-05	48.0119	4.13624e-05
141	5.98813e-05	48.0504	5.98536e-05		141	4.13334e-05	48.0318	4.13245e-05
141.1	5.97782e-05	48.0703	5.98441e-05		141.1	4.1314e-05	48.0517	4.13711e-05
141.2	5.97033e-05	48.0902	5.97969e-05		141.2	4.133e-05	48.0716	4.14288e-05
141.301	5.98889e-05	48.1101	5.9705e-05		141.301	4.13064e-05	48.0915	4.14214e-05
141.4	5.98967e-05	48.13	5.98277e-05		141.4	4.13342e-05	48.1113	4.14285e-05
141.5	5.98531e-05	48.1499	5.98183e-05		141.5	4.13131e-05	48.1312	4.13315e-05
141.6	5.98565e-05	48.1698	5.96622e-05		141.6	4.13375e-05	48.1511	4.13382e-05
141.7	5.99015e-05	48.1897	5.98994e-05		141.7	4.14031e-05	48.171	4.13631e-05
141.8	5.98208e-05	48.2095	5.97374e-05		141.8	4.13428e-05	48.1909	4.13677e-05
141.9	5.97968e-05	48.2294	5.98294e-05		141.9	4.13686e-05	48.2107	4.1384e-05
142	5.98985e-05	48.2493	5.9726e-05		142	4.13402e-05	48.2306	4.13592e-05
142.1	5.98821e-05	48.2692	5.97584e-05		142.1	4.14019e-05	48.2505	4.13441e-05
142.2	5.97958e-05	48.2891	5.97434e-05		142.2	4.13573e-05	48.2704	4.1386e-05
142.3	5.97558e-05	48.309	5.96683e-05		142.3	4.13172e-05	48.2903	4.13888e-05
142.4	5.97477e-05	48.3289	5.97487e-05		142.4	4.14133e-05	48.3101	4.13795e-05
142.5	5.97934e-05	48.3488	5.96965e-05		142.5	4.13808e-05	48.33	4.13973e-05
142.6	5.97486e-05	48.3687	5.97154e-05		142.6	4.13613e-05	48.3499	4.14118e-05
142.7	5.99559e-05	48.3886	5.98178e-05		142.7	4.12878e-05	48.3698	4.14122e-05
142.8	5.99169e-05	48.4085	5.97587e-05		142.8	4.13088e-05	48.3897	4.14326e-05
142.9	5.97975e-05	48.4284	5.98185e-05		142.9	4.1311e-05	48.4095	4.13782e-05
143	5.97657e-05	48.4483	5.97152e-05		143	4.13171e-05	48.4294	4.13961e-05
143.1	5.98542e-05	48.4682	5.96475e-05		143.1	4.12984e-05	48.4493	4.14451e-05
143.2	5.98296e-05	48.4881	5.97398e-05		143.2	4.12786e-05	48.4692	4.14276e-05
143.3	5.98011e-05	48.508	5.9766e-05		143.3	4.1373e-05	48.4891	4.14186e-05
143.4	5.97321e-05	48.5279	5.97659e-05		143.4	4.13863e-05	48.5089	4.13672e-05
143.5	5.98244e-05	48.5477	5.96954e-05		143.5	4.13695e-05	48.5288	4.13493e-05
143.6	6.00054e-05	48.5676	5.96578e-05		143.6	4.14158e-05	48.5487	4.13541e-05
143.7	5.99903e-05	48.5875	5.98038e-05		143.7	4.13746e-05	48.5686	4.14013e-05
143.8	6.00203e-05	48.6074	5.97813e-05		143.8	4.14429e-05	48.5885	4.13916e-05
143.9	5.98982e-05	48.6273	5.97425e-05		143.9	4.14395e-05	48.6083	4.14202e-05
144	5.98224e-05	48.6472	5.97575e-05		144	4.13439e-05	48.6282	4.13495e-05
144.1	5.98577e-05	48.6671	5.96891e-05		144.1	4.13587e-05	48.6481	4.14151e-05
144.2	5.98831e-05	48.687	5.96093e-05		144.2	4.14026e-05	48.668	4.14397e-05
144.3	6.0029e-05	48.7069	5.96969e-05		144.3	4.1412e-05	48.6879	4.14661e-05
144.4	6.00083e-05	48.7268	5.97406e-05		144.4	4.13698e-05	48.7078	4.14213e-05
144.5	5.99349e-05	48.7467	5.96577e-05		144.5	4.13205e-05	48.7276	4.14553e-05
144.6	5.99202e-05	48.7666	5.96697e-05		144.6	4.14376e-05	48.7475	4.14308e-05
144.7	5.98202e-05	48.7865	5.96603e-05		144.7	4.1428e-05	48.7674	4.15136e-05
144.8	5.97941e-05	48.8064	5.96735e-05		144.8	4.13872e-05	48.7873	4.13934e-05
144.9	5.9812e-05	48.8263	5.97371e-05		144.9	4.13936e-05	48.8072	4.13943e-05
145	5.99062e-05	48.8462	5.97376e-05		145	4.13575e-05	48.827	4.13895e-05
145.1	5.97347e-05	48.866	5.98066e-05		145.1	4.1293e-05	48.8469	4.15117e-05
145.2	5.97795e-05	48.8859	5.97085e-05		145.2	4.13814e-05	48.8668	4.14752e-05
145.3	5.97692e-05	48.9058	5.9809e-05		145.3	4.13235e-05	48.8867	4.13987e-05
145.4	5.98644e-05	48.9257	5.96545e-05		145.4	4.13121e-05	48.9066	4.14354e-05
145.5	5.98729e-05	48.9456	5.97763e-05		145.5	4.13548e-05	48.9264	4.13921e-05
145.6	5.97707e-05	48.9655	5.97874e-05		145.6	4.13521e-05	48.9463	4.14919e-05
145.7	5.97625e-05	48.9854	5.97194e-05		145.7	4.13857e-05	48.9662	4.14455e-05
145.8	5.98241e-05	49.0053	5.97131e-05		145.8	4.13329e-05	48.9861	4.14155e-05
145.9	5.97552e-05	49.0252	5.9756e-05		145.9	4.14315e-05	49.006	4.13839e-05
146	5.98639e-05	49.0451	5.97098e-05		146	4.13624e-05	49.0258	4.13264e-05
146.1	5.99024e-05	49.065	5.98149e-05		146.1	4.13245e-05	49.0457	4.14875e-05
146.2	5.98741e-05	49.0849	5.96335e-05		146.2	4.13711e-05	49.0656	4.14545e-05
146.3	5.98999e-05	49.1048	5.96036e-05		146.3	4.14288e-05	49.0855	4.14402e-05
146.4	5.97753e-05	49.1247	5.9729e-05		146.4	4.14214e-05	49.1054	4.14267e-05
146.5	5.98818e-05	49.1446	5.96627e-05		146.5	4.14285e-05	49.1252	4.14468e-05
146.6	5.97859e-05	49.1645	5.96255e-05		146.6	4.13315e-05	49.1451	4.15018e-05
146.7	5.98313e-05	49.1844	5.9611e-05		146.7	4.13382e-05	49.165	4.15001e-05
146.8	5.98183e-05	49.2042	5.96637e-05		146.8	4.13631e-05	49.1849	4.14978e-05
146.9	5.98005e-05	49.2241	5.96043e-05		146.9	4.13677e-05	49.2048	4.14505e-05
147	5.97718e-05	49.244	5.96388e-05		147	4.1384e-05	49.2247	4.13718e-05
147.1	5.97776e-05	49.2639	5.97232e-05		147.1	4.13592e-05	49.2445	4.14349e-05
147.2	5.98099e-05	49.2838	5.96118e-05		147.2	4.13441e-05	49.2644	4.1515e-05
147.3	5.98538e-05	49.3037	5.9617e-05		147.3	4.1386e-05	49.2843	4.14074e-05
147.4	5.97213e-05	49.3236	5.95449e-05		147.4	4.13888e-05	49.3042	4.14252e-05
147.5	5.97963e-05	49.3435	5.9635e-05		147.5	4.13795e-05	49.3241	4.14402e-05
147.6	5.97853e-05	49.3634	5.96812e-05		147.6	4.13973e-05	49.3439	4.15064e-05
147.7	5.96161e-05	49.3833	5.97033e-05		147.7	4.14118e-05	49.3638	4.14594e-05
147.8	5.97579e-05	49.4032	5.96602e-05		147.8	4.14122e-05	49.3837	4.14597e-05
147.9	5.97779e-05	49.4231	5.96379e-05		147.9	4.14326e-05	49.4036	4.13563e-05
148	5.97657e-05	49.443	5.96637e-05		148	4.13782e-05	49.4235	4.14621e-05
148.1	5.97903e-05	49.4629	5.9614e-05		148.1	4.13961e-05	49.4433	4.14477e-05
148.2	5.97734e-05	49.4828	5.96294e-05		148.2	4.14451e-05	49.4632	4.14626e-05
148.3	5.97141e-05	49.5027	5.96845e-05		148.3	4.14276e-05	49.4831	4.14609e-05
148.4	5.97349e-05	49.5225	5.96518e-05		148.4	4.14186e-05	49.503	4.13934e-05
148.5	5.98284e-05	49.5424	5.95352e-05		148.5	4.13672e-05	49.5229	4.1366e-05
148.6	5.98879e-05	49.5623	5.97511e-05		148.6	4.13493e-05	49.5427	4.14897e-05
148.7	5.98938e-05	49.5822	5.96916e-05		148.7	4.13541e-05	49.5626	4.14173e-05
148.8	5.97963e-05	49.6021	5.96465e-05		148.8	4.14013e-05	49.5825	4.14484e-05
148.9	5.97754e-05	49.622	5.95597e-05		148.9	4.13916e-05	49.6024	4.14779e-05
149	5.98536e-05	49.6419	5.97189e-05		149	4.14202e-05	49.6223	4.13695e-05
149.1	5.98441e-05	49.6618	5.97328e-05		149.1	4.13495e-05	49.6421	4.14687e-05
149.2	5.97969e-05	49.6817	5.97411e-05		149.2	4.14151e-05	49.662	4.14109e-05
149.3	5.9705e-05	49.7016	5.97828e-05		149.3	4.14397e-05	49.6819	4.14604e-05
149.4	5.98277e-05	49.7215	5.97475e-05		149.4	4.14661e-05	49.7018	4.1449e-05
149.5	5.98183e-05	49.7414	5.96866e-05		149.5	4.14213e-05	49.7217	4.1432e-05
149.6	5.96622e-05	49.7613	5.96754e-05		149.6	4.14553e-05	49.7416	4.14399e-05
149.7	5.98994e-05	49.7812	5.96836e-05		149.7	4.14308e-05	49.7614	4.14314e-05
149.8	5.97374e-05	49.8011	5.97798e-05		149.8	4.15136e-05	49.7813	4.14468e-05
149.9	5.98294e-05	49.821	5.95775e-05		149.9	4.13934e-05	49.8012	4.1394e-05
150	5.9726e-05	49.8408	5.95775e-05		150	4.13943e-05	49.8211	4.13677e-05
150.1	5.97584e-05	49.8607	5.96958e-05		150.1	4.13895e-05	49.841	4.14106e-05
150.2	5.97434e-05	49.8806	5.97041e-05		150.2	4.15117e-05	49.8608	4.14174e-05
150.3	5.96683e-05	49.9005	5.96904e-05		150.3	4.14752e-05	49.8807	4.1356e-05
150.4	5.97487e-05	49.9204	5.95978e-05		150.4	4.13987e-05	49.9006	4.14593e-05
150.5	5.96965e-05	49.9403	5.96292e-05		150.5	4.14354e-05	49.9205	4.13763e-05
150.6	5.97154e-05	49.9602	5.95386e-05		150.6	4.13921e-05	49.9404	4.13568e-05
150.7	5.98178e-05	49.9801	5.96838e-05		150.7	4.14919e-05	49.9602	4.14044e-05
150.8	5.97587e-05	50	5.96593e-05		150.8	4.14455e-05	49.9801	4.13812e-05
150.9	5.98185e-05				150.9	4.14155e-05	50	4.13991e-05
151	5.97152e-05				151	4.13839e-05
151.1	5.96475e-05				151.1	4.13264e-05
151.2	5.97398e-05				151.2	4.14875e-05
151.3	5.9766e-05				151.3	4.14545e-05
151.4	5.97659e-05				151.4	4.14402e-05
151.5	5.96954e-05				151.5	4.14267e-05
151.6	5.96578e-05				151.6	4.14468e-05
151.7	5.98038e-05				151.7	4.15018e-05
151.8	5.97813e-05				151.8	4.15001e-05
151.9	5.97425e-05				151.9	4.14978e-05
152	5.97575e-05				152	4.14505e-05
152.1	5.96891e-05				152.1	4.13718e-05
152.2	5.96093e-05				152.2	4.14349e-05
152.3	5.96969e-05				152.3	4.1515e-05
152.4	5.97406e-05				152.4	4.14074e-05
152.5	5.96577e-05				152.5	4.14252e-05
152.6	5.96697e-05				152.6	4.14402e-05
152.7	5.96603e-05				152.7	4.15064e-05
152.8	5.96735e-05				152.8	4.14594e-05
152.9	5.97371e-05				152.9	4.14597e-05
153	5.97376e-05				153	4.13563e-05
153.1	5.98066e-05				153.1	4.14621e-05
153.2	5.97085e-05				153.2	4.14477e-05
153.3	5.9809e-05				153.3	4.14626e-05
153.4	5.96545e-05				153.4	4.14609e-05
153.5	5.97763e-05				153.5	4.13934e-05
153.6	5.97874e-05				153.6	4.1366e-05
153.7	5.97194e-05				153.7	4.14897e-05
153.8	5.97131e-05				153.8	4.14173e-05
153.9	5.9756e-05				153.9	4.14484e-05
154	5.97098e-05				154	4.14779e-05
154.1	5.98149e-05				154.1	4.13695e-05
154.2	5.96335e-05				154.2	4.14687e-05
154.3	5.96036e-05				154.3	4.14109e-05
154.4	5.9729e-05				154.4	4.14604e-05
154.5	5.96627e-05				154.5	4.1449e-05
154.6	5.96255e-05				154.6	4.1432e-05
154.7	5.9611e-05				154.7	4.14399e-05
154.8	5.96637e-05				154.8	4.14314e-05
154.9	5.96043e-05				154.9	4.14468e-05
155	5.96388e-05				155	4.1394e-05
155.1	5.97232e-05				155.1	4.13677e-05
155.2	5.96118e-05				155.2	4.14106e-05
155.3	5.9617e-05				155.3	4.14174e-05
155.4	5.95449e-05				155.4	4.1356e-05
155.5	5.9635e-05				155.5	4.14593e-05
155.6	5.96812e-05				155.6	4.13763e-05
155.7	5.97033e-05				155.7	4.13568e-05
155.8	5.96602e-05				155.8	4.14044e-05
155.9	5.96379e-05				155.9	4.13812e-05
156	5.96637e-05				156	4.13991e-05
156.1	5.9614e-05				156.1	4.13168e-05
156.2	5.96294e-05				156.2	4.13606e-05
156.3	5.96845e-05				156.3	4.13725e-05
156.4	5.96518e-05				156.4	4.13613e-05
156.5	5.95352e-05				156.5	4.14457e-05
156.6	5.97511e-05				156.6	4.14337e-05
156.7	5.96916e-05				156.7	4.13918e-05
156.8	5.96465e-05				156.8	4.13481e-05
156.9	5.95597e-05				156.9	4.14079e-05
157	5.97189e-05				157	4.14336e-05
157.1	5.97328e-05				157.1	4.13826e-05
157.2	5.97411e-05				157.2	4.14342e-05
157.3	5.97828e-05				157.3	4.14996e-05
157.4	5.97475e-05				157.4	4.14772e-05
157.5	5.96866e-05				157.5	4.14226e-05
157.6	5.96754e-05				157.6	4.13942e-05
157.7	5.96836e-05				157.7	4.1437e-05
157.8	5.97798e-05				157.8	4.14217e-05
157.9	5.95775e-05				157.9	4.14249e-05
158	5.95775e-05				158	4.1429e-05
158.1	5.96958e-05				158.1	4.14139e-05
158.2	5.97041e-05				158.2	4.14002e-05
158.3	5.96904e-05				158.3	4.14204e-05
158.4	5.95978e-05				158.4	4.13531e-05
158.5	5.96292e-05				158.5	4.13722e-05
158.6	5.95386e-05				158.6	4.14473e-05
158.7	5.96838e-05				158.7	4.14333e-05
158.8	5.96593e-05				158.8	4.14311e-05
158.91	5.96045e-05				158.9	4.13867e-05
159	5.97415e-05				159	4.14821e-05
159.1	5.97216e-05				159.1	4.13279e-05
159.2	5.96903e-05				159.2	4.14247e-05
159.3	5.96185e-05				159.301	4.14119e-05
159.4	5.9704e-05				159.4	4.13959e-05
159.5	5.96152e-05				159.5	4.1431e-05
159.6	5.95403e-05				159.6	4.13829e-05
159.7	5.95848e-05				159.7	4.13851e-05
159.8	5.96724e-05				159.801	4.14231e-05
159.9	5.96656e-05				159.9	4.13806e-05
160	5.97094e-05				160	4.14099e-05

## Sheet: Figure 2
Ratio of Ioff/Ion (figs a,b,c)																																					Fitted Fabry-Perot modes (figs d,e,f)
670 nm (fig a)												635 nm (fig b)												532 nm (fig c)
Simulation			Expermiment									Simulation			Expermiment									Simulation			Expermiment
				Samples 1	Samples 2	Samples 3	Samples 4	Mean	S.D.							Samples 1	Samples 2	Samples 3	Samples 4	Mean	S.D.							Samples 1	Samples 2	Samples 3	Samples 4	Mean	S.D.					N = 0	N = 1	N = 2	N = 3	N = 4	N = 5
tSi (nm)	Ioff/Ion		tSi (nm)	Ioff/Ion	Ioff/Ion	Ioff/Ion	Ioff/Ion	Ioff/Ion	Ioff/Ion			tSi (nm)	Ioff/Ion		tSi (nm)	Ioff/Ion	Ioff/Ion	Ioff/Ion	Ioff/Ion	Ioff/Ion	Ioff/Ion			tSi (nm)	Ioff/Ion		tSi (nm)	Ioff/Ion	Ioff/Ion	Ioff/Ion	Ioff/Ion	Ioff/Ion	Ioff/Ion				Wavelength (nm)	tSi (nm)	tSi (nm)	tSi (nm)	tSi (nm)	tSi (nm)	tSi (nm)
1	nan		50	1.53746	1.53392	1.55878	1.52782	1.5395	0.0116542			1	nan		50	1.55076	1.54617	1.55904	1.57059	1.55664	0.00928277			1	nan		50	1.74965	1.73984	1.77141	1.79723	1.76453	0.0220684				400	1.95	36.075	67.5	100.8	137.7	173.25
2	1.44681		100	3.79483	3.66009	3.48182	3.46978	3.60163	0.134613			2	1.52691		100	3.70488	3.60209	3.60815	3.47978	3.59873	0.0798697			2	1.77551		100	1.98474	1.79173	1.67698	1.73291	1.79659	0.115961				401	2.0475	36.3525	67.95	101.43	138.51	174.24
3	2.19929		110	3.8174	3.71522	3.58294	3.88082	3.74909	0.11266			3	2.37419		110	3.27824	3.28583	3.01967	3.37122	3.23874	0.131641			3	2.65565		110	1.82566	1.89533	1.79067	1.89175	1.85085	0.0444619				402	2.145	36.63	68.4	102.06	139.32	175.23
4	2.94321		120	3.08573	3.13781	3.31791	3.00888	3.13758	0.113766			4	3.20285		120	2.25169	2.33721	2.44042	2.23785	2.31679	0.0808886			4	3.32785		120	2.02905	2.0903	2.27518	2.03908	2.1084	0.0990538				403	2.2425	36.9075	68.85	102.69	140.13	176.22
5	3.6787		130	1.74047	1.76191	1.95642	1.88498	1.83595	0.0887624			5	4.02037		130	1.41122	1.40317	1.53335	1.53454	1.47057	0.0634405			5	3.85581		130	2.27848	2.28924	2.60215	2.5561	2.43149	0.148577				404	2.34	37.185	69.3	103.32	140.94	177.21
6	4.39638		140	1.39271	1.3926	1.38366	1.41859	1.39689	0.0130574			6	4.80556		140	1.53541	1.55033	1.53946	1.54872	1.54348	0.00623657			6	4.25274		140	2.63043	2.50997	2.79543	2.60601	2.63546	0.102749				405	2.4375	37.4625	69.75	103.95	141.75	178.2
7	5.09257		150	1.5855	1.5571	1.66365	1.66343	1.61742	0.0472004			7	5.54981		150	2.08848	2.09117	2.23038	2.20633	2.15409	0.0648312			7	4.53957		150	2.59052	2.8384	2.69216	2.93926	2.76508	0.133698				406	2.535	37.74	70.2	104.58	142.56	179.19
8	5.774		160	2.01946	2.01999	2.23156	2.09337	2.09109	0.0864903			8	6.27141		160	2.68214	2.70086	3.07389	2.92781	2.84617	0.163203			8	4.73516		160	2.31867	2.17811	2.48389	2.30833	2.32225	0.108524				407	2.6325	38.0175	70.65	105.21	143.37	180.18
9	6.4249		170	2.52356	2.4545	2.59783	2.53339	2.52732	0.0508093			9	6.93682		170	3.28635	3.20828	3.35379	3.36284	3.30281	0.0620661			9	4.84341		170	1.96383	1.99234	2.04026	1.99953	1.99899	0.027311				408	2.73	38.295	71.1	105.84	144.18	181.17
10	7.04278		180	2.84708	2.86613	3.12132	3.11951	2.98851	0.13208			10	7.54586		180	3.34788	3.23162	3.52642	3.63284	3.43469	0.15528			10	4.8764		180	2.06213	1.98303	2.16068	1.9783	2.04603	0.0740944				409	2.8275	38.5725	71.55	106.47	144.99	182.16
11	7.62099		190	3.11178	3.24715	3.3175	3.21578	3.22305	0.0740526			11	8.09113		190	2.84398	2.98276	2.97998	2.89145	2.92454	0.0592619			11	4.84441		190	2.38787	2.36968	2.33436	2.24126	2.33329	0.0565109				410	2.925	38.85	72	107.1	145.8	183.15
12	8.1525		200	3.50121	3.93698	3.67713	3.72752	3.71071	0.15532			12	8.56215		200	2.34135	2.59591	2.51856	2.47832	2.48354	0.0923283			12	4.75839		200	2.58521	2.88483	3.00119	2.92634	2.84939	0.158123				411	3.0225	39.1275	72.45	107.73	146.61	184.14
13	8.63016		230	1.77622	1.86269	1.86776	1.83066	1.83433	0.0364436			13	8.95417		230	1.89907	1.78444	1.83276	1.86615	1.8456	0.0423908			13	4.62944		230	2.22901	2.38012	2.40223	2.37721	2.34714	0.068887				412	3.12	39.405	72.9	108.36	147.42	185.13
14	9.047											14	9.25867											14	4.46832												413	3.2175	39.6825	73.35	108.99	148.23	186.12
15	9.39888											15	9.47292											15	4.28488												414	3.315	39.96	73.8	109.62	149.04	187.11
16	9.68084											16	9.5954											16	4.08779												415	3.4125	40.2375	74.25	110.25	149.85	188.1
17	9.88629											17	9.6243											17	3.8843												416	3.51	40.515	74.7	110.88	150.66	189.09
18	10.0125											18	9.5688											18	3.68016												417	3.6075	40.7925	75.15	111.51	151.47	190.08
19	10.0587											19	9.43042											19	3.47964												418	3.705	41.07	75.6	112.14	152.28	191.07
20	10.0323											20	9.21829											20	3.28581												419	3.8025	41.3475	76.05	112.77	153.09	192.06
21	9.93062											21	8.94658											21	3.10066												420	3.9	41.625	76.5	113.4	153.9	193.05
22	9.7591											22	8.62345											22	2.92542												421	3.9975	41.9025	76.95	114.03	154.71	194.04
23	9.5276											23	8.26101											23	2.76064												422	4.095	42.18	77.4	114.66	155.52	195.03
24	9.2455											24	7.87113											24	2.60645												423	4.1925	42.4575	77.85	115.29	156.33	196.02
25	8.91828											25	7.4654											25	2.46262												424	4.29	42.735	78.3	115.92	157.14	197.01
26	8.55815											26	7.05295											26	2.32877												425	4.3875	43.0125	78.75	116.55	157.95	198
27	8.17545											27	6.64126											27	2.20434												426	4.485	43.29	79.2	117.18	158.76	198.99
28	7.77546											28	6.23693											28	2.08875												427	4.5825	43.5675	79.65	117.81	159.57	199.98
29	7.37088											29	5.84504											29	1.98138												428	4.68	43.845	80.1	118.44	160.38	200.97
30	6.96476											30	5.46925											30	1.88163												429	4.7775	44.1225	80.55	119.07	161.19	201.96
31	6.56499											31	5.11206											31	1.88956												430	4.875	44.4	81	119.7	162	202.95
32	6.17526											32	4.77492											32	1.82502												431	4.9725	44.6775	81.45	120.33	162.81	203.94
33	5.79969											33	4.45902											33	1.76645												432	5.07	44.955	81.9	120.96	163.62	204.93
34	5.44004											34	4.164											34	1.71367												433	5.1675	45.2325	82.35	121.59	164.43	205.92
35	5.09677											35	3.88568											35	1.6647												434	5.265	45.51	82.8	122.22	165.24	206.91
36	4.77667											36	3.63452											36	1.62511												435	5.3625	45.7875	83.25	122.85	166.05	207.9
37	4.47423											37	3.39883											37	1.5893												436	5.46	46.065	83.7	123.48	166.86	208.89
38	4.19102											38	3.18081											38	1.55925												437	5.5575	46.3425	84.15	124.11	167.67	209.88
39	3.92648											39	2.97969											39	1.53512												438	5.655	46.62	84.6	124.74	168.48	210.87
40	3.68015											40	2.79412											40	1.51718												439	5.7525	46.8975	85.05	125.37	169.29	211.86
41	3.45002											41	2.62033											41	1.50466												440	5.85	47.175	85.5	126	170.1	212.85
42	3.23969											42	2.46513											42	1.50107												441	5.9475	47.4525	85.95	126.63	170.91	213.84
43	3.04312											43	2.31963											43	1.50353												442	6.045	47.73	86.4	127.26	171.72	214.83
44	2.86106											44	2.18544											44	1.51333												443	6.1425	48.0075	86.85	127.89	172.53	215.82
45	2.69248											45	2.0616											45	1.5306												444	6.24	48.285	87.3	128.52	173.34	216.81
46	2.53641											46	1.94728											46	1.55534												445	6.3375	48.5625	87.75	129.15	174.15	217.8
47	2.39204											47	1.84173											47	1.58745												446	6.435	48.84	88.2	129.78	174.96	218.79
48	2.2584											48	1.74422											48	1.62672												447	6.5325	49.1175	88.65	130.41	175.77	219.78
49	2.13454											49	1.65408											49	1.67287												448	6.63	49.395	89.1	131.04	176.58	220.77
50	2.01989											50	1.57072											50	1.72561												449	6.7275	49.6725	89.55	131.67	177.39	221.76
51	1.91356											51	1.53254											51	1.78464												450	6.825	49.95	90	132.3	178.2	222.75
52	1.81505											52	1.48438											52	1.84962												451	6.9225	50.2275	90.45	132.93	179.01	223.74
53	1.72275											53	1.43831											53	1.92071												452	7.02	50.505	90.9	133.56	179.82	224.73
54	1.63884											54	1.39898											54	1.99604												453	7.1175	50.7825	91.35	134.19	180.63	225.72
55	1.56012											55	1.36168											55	2.07666												454	7.215	51.06	91.8	134.82	181.44	226.71
56	1.48705											56	1.32801											56	2.16153												455	7.3125	51.3375	92.25	135.45	182.25	227.7
57	1.41918											57	1.29813											57	2.25												456	7.41	51.615	92.7	136.08	183.06	228.69
58	1.35616											58	1.27232											58	2.34129												457	7.5075	51.8925	93.15	136.71	183.87	229.68
59	1.29694											59	1.24971											59	2.43521												458	7.605	52.17	93.6	137.34	184.68	230.67
60	1.24333											60	1.23483											60	2.52837												459	7.7025	52.4475	94.05	137.97	185.49	231.66
61	1.21202											61	1.22462											61	2.62176												460	7.8	52.725	94.5	138.6	186.3	232.65
62	1.18203											62	1.22144											62	2.71316												461	7.8975	53.0025	94.95	139.23	187.11	233.64
63	1.15423											63	1.22631											63	2.80101												462	7.995	53.28	95.4	139.86	187.92	234.63
64	1.12865											64	1.24003											64	2.88363												463	8.0925	53.5575	95.85	140.49	188.73	235.62
65	1.10539											65	1.26292											65	2.95935												464	8.19	53.835	96.3	141.12	189.54	236.61
66	1.08467											66	1.29471											66	3.02654												465	8.2875	54.1125	96.75	141.75	190.35	237.6
67	1.0669											67	1.33488											67	3.0837												466	8.385	54.39	97.2	142.38	191.16	238.59
68	1.05282											68	1.38271											68	3.12958												467	8.4825	54.6675	97.65	143.01	191.97	239.58
69	1.04373											69	1.43763											69	3.16321												468	8.58	54.945	98.1	143.64	192.78	240.57
70	1.0416											70	1.49917											70	3.18403												469	8.6775	55.2225	98.55	144.27	193.59	241.56
71	1.04871											71	1.56715											71	3.19182												470	8.775	55.5	99	144.9	194.4	242.55
72	1.06639											72	1.64138											72	3.18679												471	8.8725	55.7775	99.45	145.53	195.21	243.54
73	1.09405											73	1.72184											73	3.16952												472	8.97	56.055	99.9	146.16	196.02	244.53
74	1.12996											74	1.80852											74	3.14092												473	9.0675	56.3325	100.35	146.79	196.83	245.52
75	1.17254											75	1.90146											75	3.10216												474	9.165	56.61	100.8	147.42	197.64	246.51
76	1.22071											76	2.0007											76	3.05459												475	9.2625	56.8875	101.25	148.05	198.45	247.5
77	1.27389											77	2.10621											77	2.99964												476	9.36	57.165	101.7	148.68	199.26	248.49
78	1.33179											78	2.21814											78	2.93878												477	9.4575	57.4425	102.15	149.31	200.07	249.48
79	1.39432											79	2.33615											79	2.87345												478	9.555	57.72	102.6	149.94	200.88	250.47
80	1.46149											80	2.4602											80	2.80499												479	9.6525	57.9975	103.05	150.57	201.69	251.46
81	1.53341											81	2.58972											81	2.73462												480	9.75	58.275	103.5	151.2	202.5	252.45
82	1.61019											82	2.7245											82	2.66345												481	9.8475	58.5525	103.95	151.83	203.31	253.44
83	1.69188											83	2.86361											83	2.59241												482	9.945	58.83	104.4	152.46	204.12	254.43
84	1.77858											84	3.0061											84	2.52231												483	10.0425	59.1075	104.85	153.09	204.93	255.42
85	1.87052											85	3.1508											85	2.45381												484	10.14	59.385	105.3	153.72	205.74	256.41
86	1.96752											86	3.29643											86	2.38746												485	10.2375	59.6625	105.75	154.35	206.55	257.4
87	2.06975											87	3.44116											87	2.32369												486	10.335	59.94	106.2	154.98	207.36	258.39
88	2.17703											88	3.58299											88	2.26284												487	10.4325	60.2175	106.65	155.61	208.17	259.38
89	2.28906											89	3.71973											89	2.20519												488	10.53	60.495	107.1	156.24	208.98	260.37
90	2.40573											90	3.84904											90	2.15094												489	10.6275	60.7725	107.55	156.87	209.79	261.36
91	2.52647											91	3.96848											91	2.10026												490	10.725	61.05	108	157.5	210.6	262.35
92	2.65057											92	4.07562											92	2.05326												491	10.8225	61.3275	108.45	158.13	211.41	263.34
93	2.77627											93	4.16579											93	2.01013												492	10.92	61.605	108.9	158.76	212.22	264.33
94	2.90539											94	4.24409											94	1.97071												493	11.0175	61.8825	109.35	159.39	213.03	265.32
95	3.03304											95	4.29929											95	1.93544												494	11.115	62.16	109.8	160.02	213.84	266.31
96	3.16152											96	4.33985											96	1.90398												495	11.2125	62.4375	110.25	160.65	214.65	267.3
97	3.28615											97	4.35785											97	1.87673												496	11.31	62.715	110.7	161.28	215.46	268.29
98	3.4061											98	4.35566											98	1.85367												497	11.4075	62.9925	111.15	161.91	216.27	269.28
99	3.51942											99	4.33386											99	1.83489												498	11.505	63.27	111.6	162.54	217.08	270.27
100	3.6229											100	4.29118											100	1.82072												499	11.6025	63.5475	112.05	163.17	217.89	271.26
101	3.71809											101	4.23612											101	1.81048												500	11.7	63.825	112.5	163.8	218.7	272.25
102	3.79956											102	4.16341											102	1.80501												501	11.7975	64.1025	112.95	164.43	219.51	273.24
103	3.86682											103	4.0775											103	1.80412												502	11.895	64.38	113.4	165.06	220.32	274.23
104	3.91848											104	3.98058											104	1.80785												503	11.9925	64.6575	113.85	165.69	221.13	275.22
105	3.95355											105	3.87487											105	1.81622												504	12.09	64.935	114.3	166.32	221.94	276.21
106	3.97148											106	3.76268											106	1.82919												505	12.1875	65.2125	114.75	166.95	222.75	277.2
107	3.97217											107	3.64582											107	1.8467												506	12.285	65.49	115.2	167.58	223.56	278.19
108	3.956											108	3.52609											108	1.86866												507	12.3825	65.7675	115.65	168.21	224.37	279.18
109	3.92378											109	3.4051											109	1.89492												508	12.48	66.045	116.1	168.84	225.18	280.17
110	3.87668											110	3.28424											110	1.9253												509	12.5775	66.3225	116.55	169.47	225.99	281.16
111	3.81618											111	3.16474											111	1.95957												510	12.675	66.6	117	170.1	226.8	282.15
112	3.74281											112	3.0458											112	1.99828												511	12.7725	66.8775	117.45	170.73	227.61	283.14
113	3.66182											113	2.933											113	2.0387												512	12.87	67.155	117.9	171.36	228.42	284.13
114	3.57158											114	2.82209											114	2.0829												513	12.9675	67.4325	118.35	171.99	229.23	285.12
115	3.47505											115	2.71515											115	2.12969												514	13.065	67.71	118.8	172.62	230.04	286.11
116	3.37405											116	2.61245											116	2.17865												515	13.1625	67.9875	119.25	173.25	230.85	287.1
117	3.26997											117	2.51414											117	2.22928												516	13.26	68.265	119.7	173.88	231.66	288.09
118	3.1642											118	2.42034											118	2.28106												517	13.3575	68.5425	120.15	174.51	232.47	289.08
119	3.05795											119	2.33107											119	2.33344												518	13.455	68.82	120.6	175.14	233.28	290.07
120	2.95223											120	2.24634											120	2.38579												519	13.5525	69.0975	121.05	175.77	234.09	291.06
121	2.84804											121	2.16608											121	2.43746												520	13.65	69.375	121.5	176.4	234.9	292.05
122	2.74595											122	2.09021											122	2.48777												521	13.7475	69.6525	121.95	177.03	235.71	293.04
123	2.64647											123	2.01863											123	2.53603												522	13.845	69.93	122.4	177.66	236.52	294.03
124	2.55001											124	1.95121											124	2.58156												523	13.9425	70.2075	122.85	178.29	237.33	295.02
125	2.45699											125	1.88783											125	2.62367												524	14.04	70.485	123.3	178.92	238.14	296.01
126	2.36751											126	1.82835											126	2.66173												525	14.1375	70.7625	123.75	179.55	238.95	297
127	2.28168											127	1.77273											127	2.69516												526	14.235	71.04	124.2	180.18	239.76	297.99
128	2.19959											128	1.72079											128	2.72346												527	14.3325	71.3175	124.65	180.81	240.57	298.98
129	2.1213											129	1.67249											129	2.74622												528	14.43	71.595	125.1	181.44	241.38	299.97
130	2.04668											130	1.62777											130	2.76315												529	14.5275	71.8725	125.55	182.07	242.19	300.96
131	1.97569											131	1.5866											131	2.77409												530	14.625	72.15	126	182.7	243	301.95
132	1.90831											132	1.54896											132	2.77899												531	14.7225	72.4275	126.45	183.33	243.81	302.94
133	1.84437											133	1.51491											133	2.77792												532	14.82	72.705	126.9	183.96	244.62	303.93
134	1.78375											134	1.48452											134	2.77108												533	14.9175	72.9825	127.35	184.59	245.43	304.92
135	1.72638											135	1.45796											135	2.75878												534	15.015	73.26	127.8	185.22	246.24	305.91
136	1.67211											136	1.43544											136	2.74141												535	15.1125	73.5375	128.25	185.85	247.05	306.9
137	1.62081											137	1.41725											137	2.71944												536	15.21	73.815	128.7	186.48	247.86	307.89
138	1.57237											138	1.40378											138	2.69339												537	15.3075	74.0925	129.15	187.11	248.67	308.88
139	1.52667											139	1.39544											139	2.66381												538	15.405	74.37	129.6	187.74	249.48	309.87
140	1.48362											140	1.39275											140	2.63128												539	15.5025	74.6475	130.05	188.37	250.29	310.86
141	1.44311											141	1.39612											141	2.59639												540	15.6	74.925	130.5	189	251.1	311.85
142	1.40506											142	1.40601											142	2.55967												541	15.6975	75.2025	130.95	189.63	251.91	312.84
143	1.3694											143	1.42263											143	2.52168												542	15.795	75.48	131.4	190.26	252.72	313.83
144	1.33606											144	1.44613											144	2.48292												543	15.8925	75.7575	131.85	190.89	253.53	314.82
145	1.30504											145	1.47642											145	2.44386												544	15.99	76.035	132.3	191.52	254.34	315.81
146	1.27632											146	1.51336											146	2.40492												545	16.0875	76.3125	132.75	192.15	255.15	316.8
147	1.24992											147	1.55665											147	2.3665												546	16.185	76.59	133.2	192.78	255.96	317.79
148	1.22594											148	1.60604											148	2.32893												547	16.2825	76.8675	133.65	193.41	256.77	318.78
149	1.20451											149	1.66129											149	2.29253												548	16.38	77.145	134.1	194.04	257.58	319.77
150	1.18587											150	1.72216											150	2.25757												549	16.4775	77.4225	134.55	194.67	258.39	320.76
151	1.17041											151	1.78851											151	2.22427												550	16.575	77.7	135	195.3	259.2	321.75
152	1.15866											152	1.86011											152	2.19286												551	16.6725	77.9775	135.45	195.93	260.01	322.74
153	1.15137											153	1.9369											153	2.16351												552	16.77	78.255	135.9	196.56	260.82	323.73
154	1.14945											154	2.01864											154	2.13639												553	16.8675	78.5325	136.35	197.19	261.63	324.72
155	1.15391											155	2.10521											155	2.11161												554	16.965	78.81	136.8	197.82	262.44	325.71
156	1.16554											156	2.19643											156	2.08933												555	17.0625	79.0875	137.25	198.45	263.25	326.7
157	1.18464											157	2.29202											157	2.06963												556	17.16	79.365	137.7	199.08	264.06	327.69
158	1.21099											158	2.39162											158	2.0526												557	17.2575	79.6425	138.15	199.71	264.87	328.68
159	1.24405											159	2.49479											159	2.03834												558	17.355	79.92	138.6	200.34	265.68	329.67
160	1.28308											160	2.60119											160	2.02689												559	17.4525	80.1975	139.05	200.97	266.49	330.66
161	1.32755											161	2.70987											161	2.01832												560	17.55	80.475	139.5	201.6	267.3	331.65
162	1.37703											162	2.82046											162	2.01265												561	17.6475	80.7525	139.95	202.23	268.11	332.64
163	1.43115											163	2.93165											163	2.00991												562	17.745	81.03	140.4	202.86	268.92	333.63
164	1.48973											164	3.04265											164	2.01011												563	17.8425	81.3075	140.85	203.49	269.73	334.62
165	1.55272											165	3.15221											165	2.01324												564	17.94	81.585	141.3	204.12	270.54	335.61
166	1.61997											166	3.2589											166	2.01925												565	18.0375	81.8625	141.75	204.75	271.35	336.6
167	1.69149											167	3.36141											167	2.0281												566	18.135	82.14	142.2	205.38	272.16	337.59
168	1.76728											168	3.45842											168	2.0397												567	18.2325	82.4175	142.65	206.01	272.97	338.58
169	1.84726											169	3.54821											169	2.05397												568	18.33	82.695	143.1	206.64	273.78	339.57
170	1.93132											170	3.62936											170	2.07076												569	18.4275	82.9725	143.55	207.27	274.59	340.56
171	2.01933											171	3.70048											171	2.08993												570	18.525	83.25	144	207.9	275.4	341.55
172	2.11129											172	3.76034											172	2.11131												571	18.6225	83.5275	144.45	208.53	276.21	342.54
173	2.20664											173	3.80793											173	2.1347												572	18.72	83.805	144.9	209.16	277.02	343.53
174	2.30544											174	3.84254											174	2.15986												573	18.8175	84.0825	145.35	209.79	277.83	344.52
175	2.40685											175	3.8636											175	2.18657												574	18.915	84.36	145.8	210.42	278.64	345.51
176	2.5106											176	3.87093											176	2.21453												575	19.0125	84.6375	146.25	211.05	279.45	346.5
177	2.6159											177	3.86463											177	2.24346												576	19.11	84.915	146.7	211.68	280.26	347.49
178	2.72181											178	3.84516											178	2.27308												577	19.2075	85.1925	147.15	212.31	281.07	348.48
179	2.8276											179	3.81323											179	2.30303												578	19.305	85.47	147.6	212.94	281.88	349.47
180	2.93213											180	3.76976											180	2.33298												579	19.4025	85.7475	148.05	213.57	282.69	350.46
181	3.03405											181	3.71588											181	2.36259												580	19.5	86.025	148.5	214.2	283.5	351.45
182	3.13208											182	3.65285											182	2.3915												581	19.5975	86.3025	148.95	214.83	284.31	352.44
183	3.22493											183	3.58198											183	2.41938												582	19.695	86.58	149.4	215.46	285.12	353.43
184	3.31129											184	3.5046											184	2.44587												583	19.7925	86.8575	149.85	216.09	285.93	354.42
185	3.38959											185	3.42205											185	2.47066												584	19.89	87.135	150.3	216.72	286.74	355.41
186	3.45852											186	3.33557											186	2.49343												585	19.9875	87.4125	150.75	217.35	287.55	356.4
187	3.51691											187	3.24635											187	2.51391												586	20.085	87.69	151.2	217.98	288.36	357.39
188	3.56375											188	3.15544											188	2.53184												587	20.1825	87.9675	151.65	218.61	289.17	358.38
189	3.59829											189	3.06382											189	2.54702												588	20.28	88.245	152.1	219.24	289.98	359.37
190	3.62003											190	2.97231											190	2.5593												589	20.3775	88.5225	152.55	219.87	290.79	360.36
191	3.62876											191	2.88161											191	2.56855												590	20.475	88.8	153	220.5	291.6	361.35
192	3.62464											192	2.79231											192	2.57471												591	20.5725	89.0775	153.45	221.13	292.41	362.34
193	3.60798											193	2.70492											193	2.57777												592	20.67	89.355	153.9	221.76	293.22	363.33
194	3.57941											194	2.61983											194	2.57774												593	20.7675	89.6325	154.35	222.39	294.03	364.32
195	3.5398											195	2.53738											195	2.57473												594	20.865	89.91	154.8	223.02	294.84	365.31
196	3.4902											196	2.45779											196	2.56884												595	20.9625	90.1875	155.25	223.65	295.65	366.3
197	3.43177											197	2.38124											197	2.56024												596	21.06	90.465	155.7	224.28	296.46	367.29
198	3.36575											198	2.30785											198	2.54915												597	21.1575	90.7425	156.15	224.91	297.27	368.28
199	3.29342											199	2.2377											199	2.53577												598	21.255	91.02	156.6	225.54	298.08	369.27
200	3.21603											200	2.17082											200	2.52035												599	21.3525	91.2975	157.05	226.17	298.89	370.26
201	3.13479											201	2.10728											201	2.50315												600	21.45	91.575	157.5	226.8	299.7	371.25
202	3.0508											202	2.04707											202	2.48444												601	21.5475	91.8525	157.95	227.43	300.51	372.24
203	2.96504											203	1.99014											203	2.46451												602	21.645	92.13	158.4	228.06	301.32	373.23
204	2.87843											204	1.93653											204	2.44361												603	21.7425	92.4075	158.85	228.69	302.13	374.22
205	2.79175											205	1.88619											205	2.42203												604	21.84	92.685	159.3	229.32	302.94	375.21
206	2.70568											206	1.83908											206	2.40002												605	21.9375	92.9625	159.75	229.95	303.75	376.2
207	2.62077											207	1.79523											207	2.37783												606	22.035	93.24	160.2	230.58	304.56	377.19
208	2.5375											208	1.75463											208	2.3557												607	22.1325	93.5175	160.65	231.21	305.37	378.18
209	2.45624											209	1.71729											209	2.33385												608	22.23	93.795	161.1	231.84	306.18	379.17
210	2.37728											210	1.68324											210	2.31248												609	22.3275	94.0725	161.55	232.47	306.99	380.16
211	2.30089											211	1.65255											211	2.29179												610	22.425	94.35	162	233.1	307.8	381.15
212	2.22719											212	1.62532											212	2.27194												611	22.5225	94.6275	162.45	233.73	308.61	382.14
213	2.15584											213	1.60119											213	2.25343												612	22.62	94.905	162.9	234.36	309.42	383.13
214	2.08817											214	1.58176											214	2.23542												613	22.7175	95.1825	163.35	234.99	310.23	384.12
215	2.02296											215	1.56576											215	2.21901												614	22.815	95.46	163.8	235.62	311.04	385.11
216	1.96062											216	1.5539											216	2.20399												615	22.9125	95.7375	164.25	236.25	311.85	386.1
217	1.90114											217	1.54644											217	2.19047												616	23.01	96.015	164.7	236.88	312.66	387.09
218	1.84447											218	1.54362											218	2.17852												617	23.1075	96.2925	165.15	237.51	313.47	388.08
219	1.79057											219	1.54567											219	2.16823												618	23.205	96.57	165.6	238.14	314.28	389.07
220	1.73903											220	1.55249											220	2.15995												619	23.3025	96.8475	166.05	238.77	315.09	390.06
221	1.69081											221	1.56536											221	2.15281												620	23.4	97.125	166.5	239.4	315.9	391.05
222	1.64481											222	1.58322											222	2.14778												621	23.4975	97.4025	166.95	240.03	316.71	392.04
223	1.601											223	1.6062											223	2.14486												622	23.595	97.68	167.4	240.66	317.52	393.03
224	1.56027											224	1.63527											224	2.14315												623	23.6925	97.9575	167.85	241.29	318.33	394.02
225	1.52162											225	1.66929											225	2.14355												624	23.79	98.235	168.3	241.92	319.14	395.01
226	1.48531											226	1.70856											226	2.14575												625	23.8875	98.5125	168.75	242.55	319.95	396
227	1.45129											227	1.75278											227	2.14971												626	23.985	98.79	169.2	243.18	320.76	396.99
228	1.41957											228	1.80188											228	2.15537												627	24.0825	99.0675	169.65	243.81	321.57	397.98
229	1.39015											229	1.85563											229	2.16268												628	24.18	99.345	170.1	244.44	322.38	398.97
230	1.36276											230	1.91357											230	2.17188												629	24.2775	99.6225	170.55	245.07	323.19	399.96
231	1.33827											231	1.9764											231	2.1819												630	24.375	99.9	171	245.7	324	400.95
232	1.31597											232	2.04293											232	2.1936												631	24.4725	100.177	171.45	246.33	324.81	401.94
233	1.29626											233	2.11324											233	2.20655												632	24.57	100.455	171.9	246.96	325.62	402.93
234	1.27936											234	2.18717											234	2.22061												633	24.6675	100.732	172.35	247.59	326.43	403.92
235	1.26554											235	2.26431											235	2.23564												634	24.765	101.01	172.8	248.22	327.24	404.91
236	1.25516											236	2.34432											236	2.25146												635	24.8625	101.287	173.25	248.85	328.05	405.9
237	1.24845											237	2.42641											237	2.26827												636	24.96	101.565	173.7	249.48	328.86	406.89
238	1.2466											238	2.51133											238	2.28483												637	25.0575	101.842	174.15	250.11	329.67	407.88
239	1.24947											239	2.59734											239	2.30203												638	25.155	102.12	174.6	250.74	330.48	408.87
240	1.25755											240	2.68369											240	2.31966												639	25.2525	102.397	175.05	251.37	331.29	409.86
241	1.27176											241	2.77108											241	2.33648												640	25.35	102.675	175.5	252	332.1	410.85
242	1.2916											242	2.85741											242	2.35335												641	25.4475	102.952	175.95	252.63	332.91	411.84
243	1.3172											243	2.94225											243	2.36975												642	25.545	103.23	176.4	253.26	333.72	412.83
244	1.34834											244	3.02472											244	2.38547												643	25.6425	103.507	176.85	253.89	334.53	413.82
245	1.38464											245	3.1039											245	2.40034												644	25.74	103.785	177.3	254.52	335.34	414.81
246	1.42581											246	3.17863											246	2.4142												645	25.8375	104.062	177.75	255.15	336.15	415.8
247	1.47134											247	3.2478											247	2.42726												646	25.935	104.34	178.2	255.78	336.96	416.79
248	1.52156											248	3.31169											248	2.43832												647	26.0325	104.617	178.65	256.41	337.77	417.78
249	1.57573											249	3.36785											249	2.44832												648	26.13	104.895	179.1	257.04	338.58	418.77
250	1.63381											250	3.41627											250	2.4568												649	26.2275	105.172	179.55	257.67	339.39	419.76
251	1.69577											251	3.45608											251	2.46369												650	26.325	105.45	180	258.3	340.2	420.75
252	1.76136											252	3.48669											252	2.46893												651	26.4225	105.727	180.45	258.93	341.01	421.74
253	1.83051											253	3.50776											253	2.47251												652	26.52	106.005	180.9	259.56	341.82	422.73
254	1.90286											254	3.51857											254	2.47472												653	26.6175	106.282	181.35	260.19	342.63	423.72
255	1.97885											255	3.52096											255	2.47462												654	26.715	106.56	181.8	260.82	343.44	424.71
256	2.05761											256	3.51314											256	2.47322												655	26.8125	106.837	182.25	261.45	344.25	425.7
257	2.1388											257	3.49545											257	2.47054												656	26.91	107.115	182.7	262.08	345.06	426.69
258	2.22304											258	3.47026											258	2.46577												657	27.0075	107.392	183.15	262.71	345.87	427.68
259	2.30892											259	3.43632											259	2.45989												658	27.105	107.67	183.6	263.34	346.68	428.67
260	2.39636											260	3.39497											260	2.45273												659	27.2025	107.947	184.05	263.97	347.49	429.66
261	2.48444											261	3.3465											261	2.44465												660	27.3	108.225	184.5	264.6	348.3	430.65
262	2.57341											262	3.2935											262	2.43499												661	27.3975	108.502	184.95	265.23	349.11	431.64
263	2.66152											263	3.23497											263	2.4247												662	27.495	108.78	185.4	265.86	349.92	432.63
264	2.74826											264	3.17179											264	2.41389												663	27.5925	109.057	185.85	266.49	350.73	433.62
265	2.83327											265	3.1066											265	2.40196												664	27.69	109.335	186.3	267.12	351.54	434.61
266	2.91484											266	3.03837											266	2.3898												665	27.7875	109.612	186.75	267.75	352.35	435.6
267	2.9924											267	2.96845											267	2.37733												666	27.885	109.89	187.2	268.38	353.16	436.59
268	3.0647											268	2.89751											268	2.36466												667	27.9825	110.167	187.65	269.01	353.97	437.58
269	3.13074											269	2.82623											269	2.35196												668	28.08	110.445	188.1	269.64	354.78	438.57
270	3.18985											270	2.7551											270	2.33934												669	28.1775	110.722	188.55	270.27	355.59	439.56
271	3.24099											271	2.68456											271	2.32693												670	28.275	111	189	270.9	356.4	440.55
272	3.28334											272	2.61503											272	2.31485												671	28.3725	111.277	189.45	271.53	357.21	441.54
273	3.31631											273	2.54684											273	2.30322												672	28.47	111.555	189.9	272.16	358.02	442.53
274	3.33949											274	2.48035											274	2.29215												673	28.5675	111.832	190.35	272.79	358.83	443.52
275	3.3528											275	2.41579											275	2.28172												674	28.665	112.11	190.8	273.42	359.64	444.51
276	3.35608											276	2.35328											276	2.27202												675	28.7625	112.387	191.25	274.05	360.45	445.5
277	3.34945											277	2.29304											277	2.26313												676	28.86	112.665	191.7	274.68	361.26	446.49
278	3.33283											278	2.23476											278	2.25533												677	28.9575	112.942	192.15	275.31	362.07	447.48
279	3.30798											279	2.17984											279	2.24805												678	29.055	113.22	192.6	275.94	362.88	448.47
280	3.2743											280	2.12709											280	2.24197												679	29.1525	113.497	193.05	276.57	363.69	449.46
281	3.23256											281	2.0765											281	2.23711												680	29.25	113.775	193.5	277.2	364.5	450.45
282	3.18484											282	2.02943											282	2.23291												681	29.3475	114.052	193.95	277.83	365.31	451.44
283	3.13079											283	1.98471											283	2.23												682	29.445	114.33	194.4	278.46	366.12	452.43
284	3.07172											284	1.94275											284	2.22818												683	29.5425	114.607	194.85	279.09	366.93	453.42
285	3.00816											285	1.90317											285	2.22765												684	29.64	114.885	195.3	279.72	367.74	454.41
286	2.94213											286	1.86723											286	2.22782												685	29.7375	115.162	195.75	280.35	368.55	455.4
287	2.87327											287	1.83381											287	2.22926												686	29.835	115.44	196.2	280.98	369.36	456.39
288	2.80235											288	1.80297											288	2.23195												687	29.9325	115.717	196.65	281.61	370.17	457.38
289	2.73115											289	1.77588											289	2.23524												688	30.03	115.995	197.1	282.24	370.98	458.37
290	2.6592											290	1.75151											290	2.23971												689	30.1275	116.272	197.55	282.87	371.79	459.36
291	2.58738											291	1.73037											291	2.24508												690	30.225	116.55	198	283.5	372.6	460.35
292	2.51617											292	1.71254											292	2.25131												691	30.3225	116.827	198.45	284.13	373.41	461.34
293	2.44596											293	1.69818											293	2.25832												692	30.42	117.105	198.9	284.76	374.22	462.33
294	2.37708											294	1.6874											294	2.26603												693	30.5175	117.382	199.35	285.39	375.03	463.32
295	2.30948											295	1.68002											295	2.27457												694	30.615	117.66	199.8	286.02	375.84	464.31
296	2.24431											296	1.67719											296	2.28323												695	30.7125	117.937	200.25	286.65	376.65	465.3
297	2.1808											297	1.67806											297	2.29251												696	30.81	118.215	200.7	287.28	377.46	466.29
298	2.1194											298	1.68308											298	2.30214												697	30.9075	118.492	201.15	287.91	378.27	467.28
299	2.0602											299	1.69242											299	2.31199												698	31.005	118.77	201.6	288.54	379.08	468.27
300	2.00324											300	1.70609											300	2.32196												699	31.1025	119.047	202.05	289.17	379.89	469.26
301	1.94859											301	1.72411											301	2.33194												700	31.2	119.325	202.5	289.8	380.7	470.25
302	1.89624											302	1.74659											302	2.34183												701	31.2975	119.602	202.95	290.43	381.51	471.24
303	1.84619											303	1.77335											303	2.35152												702	31.395	119.88	203.4	291.06	382.32	472.23
304	1.79849											304	1.80447											304	2.3609												703	31.4925	120.157	203.85	291.69	383.13	473.22
305	1.75284											305	1.83949											305	2.37007												704	31.59	120.435	204.3	292.32	383.94	474.21
306	1.70992											306	1.87903											306	2.37835												705	31.6875	120.712	204.75	292.95	384.75	475.2
307	1.66903											307	1.92222											307	2.38624												706	31.785	120.99	205.2	293.58	385.56	476.19
308	1.63035											308	1.9691											308	2.39347												707	31.8825	121.267	205.65	294.21	386.37	477.18
309	1.59367											309	2.01926											309	2.40015												708	31.98	121.545	206.1	294.84	387.18	478.17
310	1.5596											310	2.07325											310	2.40565												709	32.0775	121.822	206.55	295.47	387.99	479.16
311	1.5275											311	2.13											311	2.4105												710	32.175	122.1	207	296.1	388.8	480.15
312	1.49739											312	2.18931											312	2.41464												711	32.2725	122.377	207.45	296.73	389.61	481.14
313	1.4699											313	2.25164											313	2.41749												712	32.37	122.655	207.9	297.36	390.42	482.13
314	1.44443											314	2.31588											314	2.41961												713	32.4675	122.932	208.35	297.99	391.23	483.12
315	1.4213											315	2.38192											315	2.42079												714	32.565	123.21	208.8	298.62	392.04	484.11
316	1.40055											316	2.44934											316	2.42103												715	32.6625	123.487	209.25	299.25	392.85	485.1
317	1.3823											317	2.51769											317	2.42038												716	32.76	123.765	209.7	299.88	393.66	486.09
318	1.36676											318	2.58645											318	2.41883												717	32.8575	124.042	210.15	300.51	394.47	487.08
319	1.3539											319	2.65497											319	2.41662												718	32.955	124.32	210.6	301.14	395.28	488.07
320	1.34453											320	2.72333											320	2.41327												719	33.0525	124.597	211.05	301.77	396.09	489.06
321	1.33838											321	2.79003											321	2.40935												720	33.15	124.875	211.5	302.4	396.9	490.05
322	1.33599											322	2.85494											322	2.40476												721	33.2475	125.152	211.95	303.03	397.71	491.04
323	1.33763											323	2.91716											323	2.39955												722	33.345	125.43	212.4	303.66	398.52	492.03
324	1.34362											324	2.97615											324	2.39381												723	33.4425	125.707	212.85	304.29	399.33	493.02
325	1.3542											325	3.03118											325	2.38762												724	33.54	125.985	213.3	304.92	400.14	494.01
326	1.36939											326	3.08134											326	2.38119												725	33.6375	126.262	213.75	305.55	400.95	495
327	1.38967											327	3.12692											327	2.37417												726	33.735	126.54	214.2	306.18	401.76	495.99
328	1.41454											328	3.16657											328	2.36709												727	33.8325	126.817	214.65	306.81	402.57	496.98
329	1.44402											329	3.19989											329	2.35987												728	33.93	127.095	215.1	307.44	403.38	497.97
330	1.47793											330	3.22673											330	2.35259												729	34.0275	127.372	215.55	308.07	404.19	498.96
331	1.51606											331	3.2467											331	2.34535												730	34.125	127.65	216	308.7	405	499.95
332	1.55819											332	3.25952											332	2.3382												731	34.2225	127.927	216.45	309.33	405.81	500.94
333	1.60418											333	3.26533											333	2.33123												732	34.32	128.205	216.9	309.96	406.62	501.93
334	1.65382											334	3.26408											334	2.32449												733	34.4175	128.482	217.35	310.59	407.43	502.92
335	1.70688											335	3.25584											335	2.31807												734	34.515	128.76	217.8	311.22	408.24	503.91
336	1.76308											336	3.2405											336	2.31214												735	34.6125	129.037	218.25	311.85	409.05	504.9
337	1.82261											337	3.21979											337	2.30636												736	34.71	129.315	218.7	312.48	409.86	505.89
338	1.88496											338	3.19273											338	2.30119												737	34.8075	129.592	219.15	313.11	410.67	506.88
339	1.95											339	3.1602											339	2.29653												738	34.905	129.87	219.6	313.74	411.48	507.87
340	2.01747											340	3.12278											340	2.29241												739	35.0025	130.147	220.05	314.37	412.29	508.86
341	2.08712											341	3.08117											341	2.28888												740	35.1	130.425	220.5	315	413.1	509.85
342	2.15872											342	3.03576											342	2.28596												741	35.1975	130.702	220.95	315.63	413.91	510.84
343	2.23162											343	2.98676											343	2.28379												742	35.295	130.98	221.4	316.26	414.72	511.83
344	2.30586											344	2.93595											344	2.28201												743	35.3925	131.257	221.85	316.89	415.53	512.82
345	2.38063											345	2.88282											345	2.281												744	35.49	131.535	222.3	317.52	416.34	513.81
346	2.45547											346	2.82812											346	2.28065												745	35.5875	131.812	222.75	318.15	417.15	514.8
347	2.52972											347	2.77234											347	2.28093												746	35.685	132.09	223.2	318.78	417.96	515.79
348	2.60294											348	2.71605											348	2.28185												747	35.7825	132.367	223.65	319.41	418.77	516.78
349	2.67421											349	2.65961											349	2.28338												748	35.88	132.645	224.1	320.04	419.58	517.77
350	2.74276											350	2.60296											350	2.28562												749	35.9775	132.922	224.55	320.67	420.39	518.76
351	2.80843											351	2.54761											351	2.28819												750	36.075	133.2	225	321.3	421.2	519.75
352	2.8697											352	2.49275											352	2.29141												751	36.1725	133.477	225.45	321.93	422.01	520.74
353	2.92637											353	2.4389											353	2.29512												752	36.27	133.755	225.9	322.56	422.82	521.73
354	2.97739											354	2.38647											354	2.29928												753	36.3675	134.032	226.35	323.19	423.63	522.72
355	3.02219											355	2.33545											355	2.30384												754	36.465	134.31	226.8	323.82	424.44	523.71
356	3.06045											356	2.28619											356	2.30875												755	36.5625	134.587	227.25	324.45	425.25	524.7
357	3.09139											357	2.23866											357	2.31395												756	36.66	134.865	227.7	325.08	426.06	525.69
358	3.11469											358	2.19311											358	2.31939												757	36.7575	135.142	228.15	325.71	426.87	526.68
359	3.13026											359	2.1496											359	2.32502												758	36.855	135.42	228.6	326.34	427.68	527.67
360	3.13771											360	2.1079											360	2.33087												759	36.9525	135.697	229.05	326.97	428.49	528.66
361	3.13778											361	2.06901											361	2.33655												760	37.05	135.975	229.5	327.6	429.3	529.65
362	3.12982											362	2.03211											362	2.34234												761	37.1475	136.252	229.95	328.23	430.11	530.64
363	3.1144											363	1.99758											363	2.34806												762	37.245	136.53	230.4	328.86	430.92	531.63
364	3.0921											364	1.96548											364	2.35366												763	37.3425	136.807	230.85	329.49	431.73	532.62
365	3.06326											365	1.93586											365	2.35907												764	37.44	137.085	231.3	330.12	432.54	533.61
366	3.02841											366	1.90878											366	2.36425												765	37.5375	137.362	231.75	330.75	433.35	534.6
367	2.98791											367	1.88411											367	2.36925												766	37.635	137.64	232.2	331.38	434.16	535.59
368	2.94324											368	1.86264											368	2.37369												767	37.7325	137.917	232.65	332.01	434.97	536.58
369	2.89423											369	1.84375											369	2.37786												768	37.83	138.195	233.1	332.64	435.78	537.57
370	2.84189											370	1.82772											370	2.3816												769	37.9275	138.472	233.55	333.27	436.59	538.56
371	2.78685											371	1.81467											371	2.3849												770	38.025	138.75	234	333.9	437.4	539.55
372	2.72966											372	1.8047											372	2.38771												771	38.1225	139.027	234.45	334.53	438.21	540.54
373	2.6709											373	1.7979											373	2.39002												772	38.22	139.305	234.9	335.16	439.02	541.53
374	2.61084											374	1.79415											374	2.39192												773	38.3175	139.582	235.35	335.79	439.83	542.52
375	2.55074											375	1.7942											375	2.39309												774	38.415	139.86	235.8	336.42	440.64	543.51
376	2.49026											376	1.79746											376	2.39384												775	38.5125	140.137	236.25	337.05	441.45	544.5
377	2.43003											377	1.80425											377	2.39405												776	38.61	140.415	236.7	337.68	442.26	545.49
378	2.37041											378	1.8146											378	2.39376												777	38.7075	140.692	237.15	338.31	443.07	546.48
379	2.3117											379	1.82852											379	2.39297												778	38.805	140.97	237.6	338.94	443.88	547.47
380	2.25409											380	1.84599											380	2.39169												779	38.9025	141.247	238.05	339.57	444.69	548.46
381	2.19778											381	1.86703											381	2.38996												780	39	141.525	238.5	340.2	445.5	549.45
382	2.14294											382	1.8916											382	2.38781												781	39.0975	141.802	238.95	340.83	446.31	550.44
383	2.08969											383	1.91958											383	2.38528												782	39.195	142.08	239.4	341.46	447.12	551.43
384	2.03797											384	1.9507											384	2.38247												783	39.2925	142.357	239.85	342.09	447.93	552.42
385	1.98849											385	1.98542											385	2.37917												784	39.39	142.635	240.3	342.72	448.74	553.41
386	1.94064											386	2.023											386	2.3757												785	39.4875	142.912	240.75	343.35	449.55	554.4
387	1.89466											387	2.06342											387	2.372												786	39.585	143.19	241.2	343.98	450.36	555.39
388	1.85069											388	2.10657											388	2.36812												787	39.6825	143.467	241.65	344.61	451.17	556.38
389	1.80864											389	2.15215											389	2.36411												788	39.78	143.745	242.1	345.24	451.98	557.37
390	1.76857											390	2.20003											390	2.36001												789	39.8775	144.022	242.55	345.87	452.79	558.36
391	1.73029											391	2.24965											391	2.35595												790	39.975	144.3	243	346.5	453.6	559.35
392	1.69439											392	2.30129											392	2.35173												791	40.0725	144.577	243.45	347.13	454.41	560.34
393	1.66028											393	2.35419											393	2.34765												792	40.17	144.855	243.9	347.76	455.22	561.33
394	1.62818											394	2.40812											394	2.34366												793	40.2675	145.132	244.35	348.39	456.03	562.32
395	1.59812											395	2.46271											395	2.3398												794	40.365	145.41	244.8	349.02	456.84	563.31
396	1.57012											396	2.51755											396	2.33611												795	40.4625	145.687	245.25	349.65	457.65	564.3
397	1.5442											397	2.57231											397	2.33264												796	40.56	145.965	245.7	350.28	458.46	565.29
398	1.52022											398	2.62629											398	2.32947												797	40.6575	146.242	246.15	350.91	459.27	566.28
399	1.49878											399	2.67961											399	2.32643												798	40.755	146.52	246.6	351.54	460.08	567.27
400	1.47942											400	2.73115											400	2.32376												799	40.8525	146.797	247.05	352.17	460.89	568.26
401	1.46245											401	2.78072											401	2.32141												800	40.95	147.075	247.5	352.8	461.7	569.25
402	1.44797											402	2.82787											402	2.3194												801	41.0475	147.352	247.95	353.43	462.51	570.24
403	1.43611											403	2.87195											403	2.31774												802	41.145	147.63	248.4	354.06	463.32	571.23
404	1.4271											404	2.91275											404	2.31645												803	41.2425	147.907	248.85	354.69	464.13	572.22
405	1.42108											405	2.94964											405	2.31554												804	41.34	148.185	249.3	355.32	464.94	573.21
406	1.41827											406	2.98234											406	2.315												805	41.4375	148.462	249.75	355.95	465.75	574.2
407	1.4189											407	3.01045											407	2.31484												806	41.535	148.74	250.2	356.58	466.56	575.19
408	1.42315											408	3.03374											408	2.31506												807	41.6325	149.017	250.65	357.21	467.37	576.18
409	1.43119											409	3.05191											409	2.31566												808	41.73	149.295	251.1	357.84	468.18	577.17
410	1.44315											410	3.06494											410	2.31661												809	41.8275	149.572	251.55	358.47	468.99	578.16
411	1.45912											411	3.07251											411	2.3179												810	41.925	149.85	252	359.1	469.8	579.15
412	1.47913											412	3.07497											412	2.31951												811	42.0225	150.127	252.45	359.73	470.61	580.14
413	1.50312											413	3.07204											413	2.32144												812	42.12	150.405	252.9	360.36	471.42	581.13
414	1.53099											414	3.06401											414	2.32365												813	42.2175	150.682	253.35	360.99	472.23	582.12
415	1.56253											415	3.05082											415	2.32619												814	42.315	150.96	253.8	361.62	473.04	583.11
416	1.59789											416	3.03338											416	2.32882												815	42.4125	151.237	254.25	362.25	473.85	584.1
417	1.63661											417	3.01143											417	2.33171												816	42.51	151.515	254.7	362.88	474.66	585.09
418	1.67865											418	2.98537											418	2.33477												817	42.6075	151.792	255.15	363.51	475.47	586.08
419	1.72379											419	2.95557											419	2.33796												818	42.705	152.07	255.6	364.14	476.28	587.07
420	1.77179											420	2.92263											420	2.34126												819	42.8025	152.347	256.05	364.77	477.09	588.06
421	1.82264											421	2.88672											421	2.34462												820	42.9	152.625	256.5	365.4	477.9	589.05
422	1.87586											422	2.84806											422	2.34807												821	42.9975	152.902	256.95	366.03	478.71	590.04
423	1.93159											423	2.80794											423	2.35139												822	43.095	153.18	257.4	366.66	479.52	591.03
424	1.98929											424	2.76579											424	2.35473												823	43.1925	153.457	257.85	367.29	480.33	592.02
425	2.04883											425	2.72243											425	2.35799												824	43.29	153.735	258.3	367.92	481.14	593.01
426	2.10992											426	2.67811											426	2.36114												825	43.3875	154.012	258.75	368.55	481.95	594
427	2.17222											427	2.63317											427	2.36416												826	43.485	154.29	259.2	369.18	482.76	594.99
428	2.23534											428	2.58802											428	2.36701												827	43.5825	154.567	259.65	369.81	483.57	595.98
429	2.29886											429	2.5428											429	2.36966												828	43.68	154.845	260.1	370.44	484.38	596.97
430	2.3623											430	2.49798											430	2.3721												829	43.7775	155.122	260.55	371.07	485.19	597.96
431	2.42545											431	2.45358											431	2.37429												830	43.875	155.4	261	371.7	486	598.95
432	2.4875											432	2.41002											432	2.37623												831	43.9725	155.677	261.45	372.33	486.81	599.94
433	2.54801											433	2.36735											433	2.37789												832	44.07	155.955	261.9	372.96	487.62	600.93
434	2.6065											434	2.3258											434	2.37927												833	44.1675	156.232	262.35	373.59	488.43	601.92
435	2.66223											435	2.28556											435	2.38035												834	44.265	156.51	262.8	374.22	489.24	602.91
436	2.71484											436	2.2467											436	2.38114												835	44.3625	156.787	263.25	374.85	490.05	603.9
437	2.76356											437	2.20937											437	2.38163												836	44.46	157.065	263.7	375.48	490.86	604.89
438	2.80798											438	2.17373											438	2.38182												837	44.5575	157.342	264.15	376.11	491.67	605.88
439	2.84743											439	2.13962											439	2.38177												838	44.655	157.62	264.6	376.74	492.48	606.87
440	2.88179											440	2.1078											440	2.38132												839	44.7525	157.897	265.05	377.37	493.29	607.86
441	2.91057											441	2.07768											441	2.38065												840	44.85	158.175	265.5	378	494.1	608.85
442	2.93325											442	2.04958											442	2.37973												841	44.9475	158.452	265.95	378.63	494.91	609.84
443	2.94968											443	2.02358											443	2.37856												842	45.045	158.73	266.4	379.26	495.72	610.83
444	2.96001											444	1.99977											444	2.37717												843	45.1425	159.007	266.85	379.89	496.53	611.82
445	2.9639											445	1.97818											445	2.37557												844	45.24	159.285	267.3	380.52	497.34	612.81
446	2.96124											446	1.9587											446	2.37384												845	45.3375	159.562	267.75	381.15	498.15	613.8
447	2.95306											447	1.94204											447	2.37185												846	45.435	159.84	268.2	381.78	498.96	614.79
448	2.93879											448	1.92762											448	2.36978												847	45.5325	160.117	268.65	382.41	499.77	615.78
449	2.9189											449	1.91574											449	2.36761												848	45.63	160.395	269.1	383.04	500.58	616.77
450	2.89379											450	1.90651											450	2.36535												849	45.7275	160.672	269.55	383.67	501.39	617.76
451	2.86412											451	1.89993											451	2.36305												850	45.825	160.95	270	384.3	502.2	618.75
452	2.83011											452	1.89609											452	2.36071												851	45.9225	161.227	270.45	384.93	503.01	619.74
453	2.79227											453	1.89506											453	2.35838												852	46.02	161.505	270.9	385.56	503.82	620.73
454	2.7511											454	1.89688											454	2.35607												853	46.1175	161.782	271.35	386.19	504.63	621.72
455	2.70721											455	1.90161											455	2.35382												854	46.215	162.06	271.8	386.82	505.44	622.71
456	2.66104											456	1.90928											456	2.35163												855	46.3125	162.337	272.25	387.45	506.25	623.7
457	2.613											457	1.91989											457	2.34955												856	46.41	162.615	272.7	388.08	507.06	624.69
458	2.56352											458	1.93344											458	2.34758												857	46.5075	162.892	273.15	388.71	507.87	625.68
459	2.51303											459	1.9499											459	2.34575												858	46.605	163.17	273.6	389.34	508.68	626.67
460	2.46205											460	1.96922											460	2.34408												859	46.7025	163.447	274.05	389.97	509.49	627.66
461	2.41079											461	1.99135											461	2.34258												860	46.8	163.725	274.5	390.6	510.3	628.65
462	2.35955											462	2.01617											462	2.34127												861	46.8975	164.002	274.95	391.23	511.11	629.64
463	2.30861											463	2.04363											463	2.34015												862	46.995	164.28	275.4	391.86	511.92	630.63
464	2.25831											464	2.07363											464	2.33923												863	47.0925	164.557	275.85	392.49	512.73	631.62
465	2.2088											465	2.1059											465	2.33853												864	47.19	164.835	276.3	393.12	513.54	632.61
466	2.16023											466	2.14045											466	2.33805												865	47.2875	165.112	276.75	393.75	514.35	633.6
467	2.11275											467	2.17692											467	2.33778												866	47.385	165.39	277.2	394.38	515.16	634.59
468	2.06662											468	2.21531											468	2.33774												867	47.4825	165.667	277.65	395.01	515.97	635.58
469	2.02181											469	2.25522											469	2.33792												868	47.58	165.945	278.1	395.64	516.78	636.57
470	1.97828											470	2.29631											470	2.33835												869	47.6775	166.222	278.55	396.27	517.59	637.56
471	1.93665											471	2.33883											471	2.33892												870	47.775	166.5	279	396.9	518.4	638.55
472	1.89638											472	2.38203											472	2.33972												871	47.8725	166.777	279.45	397.53	519.21	639.54
473	1.85784											473	2.42575											473	2.3407												872	47.97	167.055	279.9	398.16	520.02	640.53
474	1.82093											474	2.46966											474	2.34187												873	48.0675	167.332	280.35	398.79	520.83	641.52
475	1.78577											475	2.51344											475	2.3432												874	48.165	167.61	280.8	399.42	521.64	642.51
476	1.75237											476	2.55675											476	2.34467												875	48.2625	167.887	281.25	400.05	522.45	643.5
477	1.72073											477	2.59924											477	2.34628												876	48.36	168.165	281.7	400.68	523.26	644.49
478	1.69091											478	2.64065											478	2.348												877	48.4575	168.442	282.15	401.31	524.07	645.48
479	1.66294											479	2.68051											479	2.34982												878	48.555	168.72	282.6	401.94	524.88	646.47
480	1.63672											480	2.7183											480	2.35175												879	48.6525	168.997	283.05	402.57	525.69	647.46
481	1.61269											481	2.75411											481	2.35366												880	48.75	169.275	283.5	403.2	526.5	648.45
482	1.59048											482	2.78735											482	2.35565												881	48.8475	169.552	283.95	403.83	527.31	649.44
483	1.5702											483	2.81748											483	2.35768												882	48.945	169.83	284.4	404.46	528.12	650.43
484	1.55225											484	2.84472											484	2.35964												883	49.0425	170.107	284.85	405.09	528.93	651.42
485	1.53639											485	2.86853											485	2.36161												884	49.14	170.385	285.3	405.72	529.74	652.41
486	1.52281											486	2.88858											486	2.36353												885	49.2375	170.662	285.75	406.35	530.55	653.4
487	1.5115											487	2.90473											487	2.36543												886	49.335	170.94	286.2	406.98	531.36	654.39
488	1.50295											488	2.91727											488	2.36718												887	49.4325	171.217	286.65	407.61	532.17	655.38
489	1.49696											489	2.92562											489	2.36886												888	49.53	171.495	287.1	408.24	532.98	656.37
490	1.49362											490	2.92973											490	2.37047												889	49.6275	171.772	287.55	408.87	533.79	657.36
491	1.49351											491	2.93018											491	2.37188												890	49.725	172.05	288	409.5	534.6	658.35
492	1.49633											492	2.92648											492	2.37319												891	49.8225	172.327	288.45	410.13	535.41	659.34
493	1.50235											493	2.91891											493	2.37435												892	49.92	172.605	288.9	410.76	536.22	660.33
494	1.51172											494	2.9076											494	2.37536												893	50.0175	172.882	289.35	411.39	537.03	661.32
495	1.52445											495	2.89281											495	2.3762												894	50.115	173.16	289.8	412.02	537.84	662.31
496	1.54056											496	2.87463											496	2.37687												895	50.2125	173.437	290.25	412.65	538.65	663.3
497	1.56003											497	2.85329											497	2.37741												896	50.31	173.715	290.7	413.28	539.46	664.29
498	1.58302											498	2.82941											498	2.37771												897	50.4075	173.992	291.15	413.91	540.27	665.28
499	1.60922											499	2.80296											499	2.37787												898	50.505	174.27	291.6	414.54	541.08	666.27
500	1.63864											500	2.77412											500	2.37787												899	50.6025	174.547	292.05	415.17	541.89	667.26
																																					900	50.7	174.825	292.5	415.8	542.7	668.25
																																					901	50.7975	175.102	292.95	416.43	543.51	669.24
																																					902	50.895	175.38	293.4	417.06	544.32	670.23
																																					903	50.9925	175.657	293.85	417.69	545.13	671.22
																																					904	51.09	175.935	294.3	418.32	545.94	672.21
																																					905	51.1875	176.212	294.75	418.95	546.75	673.2
																																					906	51.285	176.49	295.2	419.58	547.56	674.19
																																					907	51.3825	176.767	295.65	420.21	548.37	675.18
																																					908	51.48	177.045	296.1	420.84	549.18	676.17
																																					909	51.5775	177.322	296.55	421.47	549.99	677.16
																																					910	51.675	177.6	297	422.1	550.8	678.15
																																					911	51.7725	177.877	297.45	422.73	551.61	679.14
																																					912	51.87	178.155	297.9	423.36	552.42	680.13
																																					913	51.9675	178.432	298.35	423.99	553.23	681.12
																																					914	52.065	178.71	298.8	424.62	554.04	682.11
																																					915	52.1625	178.987	299.25	425.25	554.85	683.1
																																					916	52.26	179.265	299.7	425.88	555.66	684.09
																																					917	52.3575	179.542	300.15	426.51	556.47	685.08
																																					918	52.455	179.82	300.6	427.14	557.28	686.07
																																					919	52.5525	180.097	301.05	427.77	558.09	687.06
																																					920	52.65	180.375	301.5	428.4	558.9	688.05
																																					921	52.7475	180.652	301.95	429.03	559.71	689.04
																																					922	52.845	180.93	302.4	429.66	560.52	690.03
																																					923	52.9425	181.207	302.85	430.29	561.33	691.02
																																					924	53.04	181.485	303.3	430.92	562.14	692.01
																																					925	53.1375	181.762	303.75	431.55	562.95	693
																																					926	53.235	182.04	304.2	432.18	563.76	693.99
																																					927	53.3325	182.317	304.65	432.81	564.57	694.98
																																					928	53.43	182.595	305.1	433.44	565.38	695.97
																																					929	53.5275	182.872	305.55	434.07	566.19	696.96
																																					930	53.625	183.15	306	434.7	567	697.95
																																					931	53.7225	183.427	306.45	435.33	567.81	698.94
																																					932	53.82	183.705	306.9	435.96	568.62	699.93
																																					933	53.9175	183.982	307.35	436.59	569.43	700.92
																																					934	54.015	184.26	307.8	437.22	570.24	701.91
																																					935	54.1125	184.537	308.25	437.85	571.05	702.9
																																					936	54.21	184.815	308.7	438.48	571.86	703.89
																																					937	54.3075	185.092	309.15	439.11	572.67	704.88
																																					938	54.405	185.37	309.6	439.74	573.48	705.87
																																					939	54.5025	185.647	310.05	440.37	574.29	706.86
																																					940	54.6	185.925	310.5	441	575.1	707.85
																																					941	54.6975	186.202	310.95	441.63	575.91	708.84
																																					942	54.795	186.48	311.4	442.26	576.72	709.83
																																					943	54.8925	186.757	311.85	442.89	577.53	710.82
																																					944	54.99	187.035	312.3	443.52	578.34	711.81
																																					945	55.0875	187.312	312.75	444.15	579.15	712.8
																																					946	55.185	187.59	313.2	444.78	579.96	713.79
																																					947	55.2825	187.867	313.65	445.41	580.77	714.78
																																					948	55.38	188.145	314.1	446.04	581.58	715.77
																																					949	55.4775	188.422	314.55	446.67	582.39	716.76
																																					950	55.575	188.7	315	447.3	583.2	717.75
																																					951	55.6725	188.977	315.45	447.93	584.01	718.74
																																					952	55.77	189.255	315.9	448.56	584.82	719.73
																																					953	55.8675	189.532	316.35	449.19	585.63	720.72
																																					954	55.965	189.81	316.8	449.82	586.44	721.71
																																					955	56.0625	190.087	317.25	450.45	587.25	722.7
																																					956	56.16	190.365	317.7	451.08	588.06	723.69
																																					957	56.2575	190.642	318.15	451.71	588.87	724.68
																																					958	56.355	190.92	318.6	452.34	589.68	725.67
																																					959	56.4525	191.197	319.05	452.97	590.49	726.66
																																					960	56.55	191.475	319.5	453.6	591.3	727.65
																																					961	56.6475	191.752	319.95	454.23	592.11	728.64
																																					962	56.745	192.03	320.4	454.86	592.92	729.63
																																					963	56.8425	192.307	320.85	455.49	593.73	730.62
																																					964	56.94	192.585	321.3	456.12	594.54	731.61
																																					965	57.0375	192.862	321.75	456.75	595.35	732.6
																																					966	57.135	193.14	322.2	457.38	596.16	733.59
																																					967	57.2325	193.417	322.65	458.01	596.97	734.58
																																					968	57.33	193.695	323.1	458.64	597.78	735.57
																																					969	57.4275	193.972	323.55	459.27	598.59	736.56
																																					970	57.525	194.25	324	459.9	599.4	737.55
																																					971	57.6225	194.527	324.45	460.53	600.21	738.54
																																					972	57.72	194.805	324.9	461.16	601.02	739.53
																																					973	57.8175	195.082	325.35	461.79	601.83	740.52
																																					974	57.915	195.36	325.8	462.42	602.64	741.51
																																					975	58.0125	195.637	326.25	463.05	603.45	742.5
																																					976	58.11	195.915	326.7	463.68	604.26	743.49
																																					977	58.2075	196.192	327.15	464.31	605.07	744.48
																																					978	58.305	196.47	327.6	464.94	605.88	745.47
																																					979	58.4025	196.747	328.05	465.57	606.69	746.46
																																					980	58.5	197.025	328.5	466.2	607.5	747.45
																																					981	58.5975	197.302	328.95	466.83	608.31	748.44
																																					982	58.695	197.58	329.4	467.46	609.12	749.43
																																					983	58.7925	197.857	329.85	468.09	609.93	750.42
																																					984	58.89	198.135	330.3	468.72	610.74	751.41
																																					985	58.9875	198.412	330.75	469.35	611.55	752.4
																																					986	59.085	198.69	331.2	469.98	612.36	753.39
																																					987	59.1825	198.967	331.65	470.61	613.17	754.38
																																					988	59.28	199.245	332.1	471.24	613.98	755.37
																																					989	59.3775	199.522	332.55	471.87	614.79	756.36
																																					990	59.475	199.8	333	472.5	615.6	757.35
																																					991	59.5725	200.077	333.45	473.13	616.41	758.34
																																					992	59.67	200.355	333.9	473.76	617.22	759.33
																																					993	59.7675	200.632	334.35	474.39	618.03	760.32
																																					994	59.865	200.91	334.8	475.02	618.84	761.31
																																					995	59.9625	201.187	335.25	475.65	619.65	762.3
																																					996	60.06	201.465	335.7	476.28	620.46	763.29
																																					997	60.1575	201.742	336.15	476.91	621.27	764.28
																																					998	60.255	202.02	336.6	477.54	622.08	765.27
																																					999	60.3525	202.297	337.05	478.17	622.89	766.26
																																					1000	60.45	202.575	337.5	478.8	623.7	767.25

## Sheet: Figure 3
Silicon device																																		TiO2 device
Glycerol 0%					Glycerol 10%					Glycerol 20%					Glycerol 30%					Glycerol 40%					Glycerol 50%					Fixed Angle				Glycerol 0%					Glycerol 10%					Glycerol 20%					Glycerol 30%
Time (s)	I (A)	Ang (deg)	I (A)		Time (s)	I (A)	Ang (deg)	I (A)		Time (s)	I (A)	Ang (deg)	I (A)		Time (s)	I (A)	Ang (deg)	I (A)		Time (s)	I (A)	Ang (deg)	I (A)		Time (s)	I (A)	Ang (deg)	I (A)		Time (s)	I (A)			Time (s)	I (A)	Ang (deg)	I (A)		Time (s)	I (A)	Ang (deg)	I (A)		Time (s)	I (A)	Ang (deg)	I (A)		Time (s)
0.00933	0.000203357	40	0.000203366		0.00944	0.000203018	40	0.000203028		0.00933	0.000203043	40	0.00020308		0.00937	0.000203095	40	0.000203116		0.00931	0.000203021	40	0.000203015		0.00935	0.000203081	40	0.000203069		0.00935	0.000147298			0.1	4.827e-06	40	4.827e-06		0.1	4.735e-06	40	4.735e-06		0.1	4.663e-06	40	4.663e-06		0.1
0.10069	0.000203354	40.0199	0.000203363		0.10069	0.000203012	40.0199	0.00020302		0.10069	0.000203061	40.0199	0.000203072		0.10069	0.000203124	40.0199	0.000203114		0.10069	0.000202978	40.0199	0.000203002		0.10069	0.000203029	40.0199	0.000203062		0.10069	0.000147219			0.2	4.827e-06	40.02	4.827e-06		0.2	4.735e-06	40.02	4.735e-06		0.2	4.662e-06	40.02	4.662e-06		0.2
0.20069	0.000203355	40.0398	0.000203351		0.20069	0.000203017	40.0398	0.00020301		0.20069	0.000203061	40.0398	0.000203061		0.20065	0.000203119	40.0398	0.000203108		0.20069	0.000202976	40.0398	0.000202975		0.20069	0.000203032	40.0398	0.000203044		0.20065	0.000147216			0.3	4.826e-06	40.04	4.826e-06		0.3	4.734e-06	40.04	4.734e-06		0.3	4.661e-06	40.04	4.661e-06		0.3
0.30065	0.000203358	40.0596	0.000203323		0.30069	0.000203007	40.0597	0.000203007		0.30069	0.000203056	40.0596	0.000203048		0.30069	0.000203121	40.0596	0.000203089		0.30069	0.000202986	40.0596	0.000202965		0.30065	0.000203028	40.0596	0.000203049		0.30069	0.000147215			0.4	4.825e-06	40.0601	4.825e-06		0.4	4.734e-06	40.0601	4.734e-06		0.4	4.661e-06	40.0601	4.661e-06		0.4
0.40065	0.000203357	40.0795	0.000203305		0.40069	0.000203006	40.0796	0.000202985		0.40065	0.000203065	40.0795	0.000203054		0.40069	0.000203121	40.0795	0.000203077		0.40065	0.000202974	40.0795	0.000202943		0.40069	0.00020303	40.0795	0.000203021		0.40069	0.000147204			0.5	4.825e-06	40.0801	4.825e-06		0.5	4.733e-06	40.0801	4.733e-06		0.5	4.66e-06	40.0801	4.66e-06		0.5
0.50069	0.000203353	40.0994	0.000203299		0.50065	0.00020301	40.0995	0.000202974		0.50065	0.000203056	40.0994	0.000203049		0.50065	0.000203121	40.0994	0.000203039		0.50069	0.000202983	40.0994	0.000202942		0.50069	0.000203038	40.0994	0.000203019		0.50065	0.000147198			0.6	4.824e-06	40.1001	4.824e-06		0.6	4.731e-06	40.1001	4.731e-06		0.6	4.66e-06	40.1001	4.66e-06		0.6
0.60065	0.00020336	40.1193	0.000203284		0.60065	0.000203	40.1193	0.00020296		0.60069	0.000203061	40.1193	0.000203027		0.60068	0.00020312	40.1193	0.00020302		0.60069	0.000202981	40.1193	0.00020292		0.60069	0.000203034	40.1193	0.000203002		0.60065	0.000147198			0.7	4.823e-06	40.1201	4.823e-06		0.7	4.73e-06	40.1201	4.73e-06		0.7	4.659e-06	40.1201	4.659e-06		0.7
0.70065	0.000203351	40.1392	0.000203274		0.70068	0.000203013	40.1392	0.000202941		0.70065	0.000203065	40.1392	0.000203004		0.70065	0.000203117	40.1392	0.000203014		0.70065	0.000202973	40.1392	0.000202899		0.70069	0.000203037	40.1392	0.000202991		0.70068	0.000147203			0.8	4.823e-06	40.1401	4.823e-06		0.8	4.729e-06	40.1401	4.729e-06		0.8	4.658e-06	40.1401	4.658e-06		0.8
0.80065	0.000203357	40.159	0.000203244		0.80069	0.000203012	40.1591	0.000202932		0.80069	0.000203056	40.159	0.000202969		0.80069	0.000203116	40.159	0.000203013		0.80065	0.000202987	40.159	0.00020291		0.80065	0.000203042	40.159	0.000202973		0.80065	0.000147198			0.9	4.822e-06	40.1602	4.822e-06		0.9	4.728e-06	40.1602	4.728e-06		0.9	4.659e-06	40.1602	4.659e-06		0.9
0.90069	0.00020336	40.1789	0.000203227		0.90069	0.000203009	40.179	0.000202918		0.90069	0.000203061	40.1789	0.000202982		0.90065	0.00020312	40.1789	0.000203		0.90065	0.000202981	40.1789	0.000202888		0.90069	0.000203039	40.1789	0.000202962		0.90069	0.000147188			1	4.821e-06	40.1802	4.821e-06		1	4.729e-06	40.1802	4.729e-06		1	4.657e-06	40.1802	4.657e-06		1
1.00069	0.000203365	40.1988	0.000203225		1.00069	0.000203013	40.1989	0.000202916		1.00065	0.000203064	40.1988	0.000202969		1.00065	0.000203118	40.1988	0.000202986		1.00065	0.00020297	40.1988	0.000202873		1.00065	0.000203044	40.1988	0.000202939		1.00065	0.000147179			1.1	4.822e-06	40.2002	4.822e-06		1.1	4.729e-06	40.2002	4.729e-06		1.1	4.657e-06	40.2002	4.657e-06		1.1
1.10065	0.000203364	40.2187	0.000203196		1.10069	0.000203011	40.2188	0.000202895		1.10069	0.000203062	40.2187	0.000202973		1.10069	0.000203117	40.2187	0.000202955		1.10065	0.000202988	40.2187	0.000202855		1.10065	0.000203035	40.2187	0.00020293		1.10069	0.000147169			1.2	4.82e-06	40.2202	4.82e-06		1.2	4.728e-06	40.2202	4.728e-06		1.2	4.657e-06	40.2202	4.657e-06		1.2
1.20069	0.000203363	40.2386	0.000203161		1.20065	0.000203017	40.2387	0.000202871		1.20065	0.000203064	40.2386	0.000202947		1.20069	0.000203116	40.2386	0.00020295		1.20069	0.00020298	40.2386	0.000202834		1.20065	0.000203042	40.2386	0.000202935		1.20065	0.000147163			1.3	4.819e-06	40.2402	4.819e-06		1.3	4.727e-06	40.2402	4.727e-06		1.3	4.657e-06	40.2402	4.657e-06		1.3
1.30069	0.000203364	40.2584	0.000203154		1.30065	0.000203014	40.2586	0.000202858		1.30069	0.000203068	40.2584	0.000202913		1.30069	0.00020312	40.2584	0.000202948		1.30069	0.000202982	40.2584	0.000202812		1.30069	0.000203034	40.2584	0.000202918		1.30065	0.000147169			1.4	4.819e-06	40.2603	4.819e-06		1.4	4.727e-06	40.2603	4.727e-06		1.4	4.656e-06	40.2603	4.656e-06		1.4
1.40065	0.000203365	40.2783	0.000203145		1.40069	0.000203016	40.2785	0.000202862		1.40069	0.000203063	40.2783	0.000202903		1.40069	0.000203119	40.2783	0.000202918		1.40069	0.000202978	40.2783	0.000202832		1.40069	0.000203034	40.2783	0.000202903		1.40065	0.000147163			1.5	4.82e-06	40.2803	4.82e-06		1.5	4.727e-06	40.2803	4.727e-06		1.5	4.656e-06	40.2803	4.656e-06		1.5
1.50065	0.000203366	40.2982	0.000203122		1.50065	0.000203008	40.2984	0.000202831		1.50065	0.000203067	40.2982	0.000202902		1.50065	0.000203116	40.2982	0.000202889		1.50065	0.000202987	40.2982	0.000202795		1.50069	0.000203046	40.2982	0.000202893		1.50065	0.00014715			1.6	4.819e-06	40.3003	4.819e-06		1.6	4.725e-06	40.3003	4.725e-06		1.6	4.656e-06	40.3003	4.656e-06		1.6
1.60069	0.000203363	40.3181	0.000203115		1.60065	0.000203014	40.3182	0.000202807		1.60065	0.000203063	40.3181	0.000202885		1.60069	0.000203121	40.3181	0.000202871		1.60065	0.000202993	40.3181	0.000202766		1.60069	0.000203034	40.3181	0.000202871		1.60069	0.000147139			1.7	4.817e-06	40.3203	4.817e-06		1.7	4.726e-06	40.3203	4.726e-06		1.7	4.655e-06	40.3203	4.655e-06		1.7
1.70065	0.000203365	40.338	0.000203107		1.70065	0.000203011	40.3381	0.00020279		1.70065	0.00020307	40.338	0.000202856		1.70065	0.00020312	40.338	0.000202872		1.70065	0.000202997	40.338	0.000202745		1.70069	0.000203043	40.338	0.000202859		1.70069	0.000147137			1.8	4.816e-06	40.3403	4.816e-06		1.8	4.726e-06	40.3403	4.726e-06		1.8	4.655e-06	40.3403	4.655e-06		1.8
1.80065	0.000203366	40.3579	0.000203086		1.80069	0.000203009	40.358	0.000202771		1.80065	0.000203067	40.3579	0.000202842		1.80069	0.000203121	40.3579	0.000202859		1.80065	0.000202989	40.3579	0.000202737		1.80065	0.000203038	40.3579	0.00020284		1.80068	0.00014714			1.9	4.817e-06	40.3604	4.817e-06		1.9	4.725e-06	40.3604	4.725e-06		1.9	4.654e-06	40.3604	4.654e-06		1.9
1.90065	0.000203367	40.3777	0.000203067		1.90069	0.000203016	40.3779	0.00020276		1.90069	0.000203063	40.3777	0.000202823		1.90065	0.000203111	40.3777	0.000202859		1.90069	0.00020299	40.3777	0.00020272		1.90065	0.000203032	40.3777	0.000202824		1.90069	0.000147152			2	4.818e-06	40.3804	4.818e-06		2	4.725e-06	40.3804	4.725e-06		2	4.655e-06	40.3804	4.655e-06		2
2.00069	0.000203369	40.3976	0.000203051		2.00065	0.000203018	40.3978	0.000202753		2.00065	0.000203065	40.3976	0.000202789		2.00065	0.000203121	40.3976	0.000202831		2.00065	0.000202991	40.3976	0.000202712		2.00069	0.000203037	40.3976	0.000202803		2.00069	0.000147165			2.1	4.817e-06	40.4004	4.817e-06		2.1	4.725e-06	40.4004	4.725e-06		2.1	4.655e-06	40.4004	4.655e-06		2.1
2.10069	0.000203364	40.4175	0.000203024		2.10069	0.000203014	40.4177	0.000202736		2.10065	0.000203063	40.4175	0.000202815		2.10065	0.000203123	40.4175	0.000202817		2.10069	0.000202992	40.4175	0.000202717		2.10065	0.000203058	40.4175	0.000202796		2.10065	0.000147174			2.2	4.818e-06	40.4204	4.818e-06		2.2	4.725e-06	40.4204	4.725e-06		2.2	4.654e-06	40.4204	4.654e-06		2.2
2.20065	0.000203367	40.4374	0.000202995		2.20065	0.000203018	40.4376	0.000202712		2.20069	0.000203067	40.4374	0.000202783		2.20065	0.000203119	40.4374	0.000202799		2.20069	0.000202996	40.4374	0.000202685		2.20065	0.000203048	40.4374	0.000202781		2.20065	0.000147181			2.3	4.817e-06	40.4404	4.817e-06		2.3	4.724e-06	40.4404	4.724e-06		2.3	4.654e-06	40.4404	4.654e-06		2.3
2.30069	0.000203367	40.4573	0.000202973		2.30069	0.000203019	40.4575	0.000202704		2.30069	0.000203066	40.4573	0.00020276		2.30065	0.000203126	40.4573	0.000202794		2.30065	0.000202976	40.4573	0.000202661		2.30065	0.000203051	40.4573	0.000202779		2.30069	0.000147188			2.4	4.816e-06	40.4605	4.816e-06		2.4	4.724e-06	40.4605	4.724e-06		2.4	4.653e-06	40.4605	4.653e-06		2.4
2.40065	0.000203367	40.4771	0.000202973		2.40065	0.000203017	40.4774	0.000202693		2.40069	0.000203069	40.4771	0.000202747		2.40069	0.000203124	40.4771	0.00020277		2.40069	0.000202993	40.4771	0.000202654		2.40065	0.00020304	40.4771	0.000202752		2.40069	0.000147184			2.5	4.816e-06	40.4805	4.816e-06		2.5	4.725e-06	40.4805	4.725e-06		2.5	4.653e-06	40.4805	4.653e-06		2.5
2.50069	0.000203368	40.497	0.000202967		2.50065	0.000203016	40.4973	0.000202683		2.50065	0.000203067	40.497	0.000202727		2.50065	0.000203123	40.497	0.000202761		2.50065	0.00020298	40.497	0.000202637		2.50069	0.000203034	40.497	0.000202745		2.50069	0.000147193			2.6	4.816e-06	40.5005	4.816e-06		2.6	4.724e-06	40.5005	4.724e-06		2.6	4.653e-06	40.5005	4.653e-06		2.6
2.60065	0.000203368	40.5169	0.000202945		2.60069	0.000203016	40.5172	0.000202649		2.60069	0.000203073	40.5169	0.000202716		2.60069	0.000203119	40.5169	0.000202739		2.60069	0.000203004	40.5169	0.000202628		2.60069	0.000203043	40.5169	0.000202726		2.60069	0.000147186			2.7	4.815e-06	40.5205	4.815e-06		2.7	4.723e-06	40.5205	4.723e-06		2.7	4.654e-06	40.5205	4.654e-06		2.7
2.70069	0.000203371	40.5368	0.00020293		2.70065	0.000203016	40.537	0.000202633		2.70065	0.000203073	40.5368	0.000202706		2.70065	0.000203118	40.5368	0.000202725		2.70069	0.000202994	40.5368	0.000202618		2.70069	0.000203056	40.5368	0.0002027		2.70065	0.000147206			2.8	4.816e-06	40.5405	4.816e-06		2.8	4.725e-06	40.5405	4.725e-06		2.8	4.654e-06	40.5405	4.654e-06		2.8
2.80069	0.000203366	40.5567	0.000202902		2.80069	0.000203018	40.5569	0.000202624		2.80065	0.000203072	40.5567	0.000202693		2.80065	0.00020312	40.5567	0.000202705		2.80069	0.000202997	40.5567	0.000202595		2.80065	0.000203045	40.5567	0.000202677		2.80069	0.000147209			2.9	4.815e-06	40.5606	4.815e-06		2.9	4.724e-06	40.5606	4.724e-06		2.9	4.653e-06	40.5606	4.653e-06		2.9
2.90065	0.00020337	40.5765	0.000202892		2.90065	0.000203014	40.5768	0.000202608		2.90069	0.00020307	40.5765	0.000202653		2.90065	0.000203125	40.5765	0.000202692		2.90065	0.000203	40.5765	0.000202579		2.90065	0.000203037	40.5765	0.000202684		2.90065	0.000147206			3	4.815e-06	40.5806	4.815e-06		3	4.723e-06	40.5806	4.723e-06		3	4.653e-06	40.5806	4.653e-06		3
3.00069	0.000203371	40.5964	0.000202882		3.00069	0.000203017	40.5967	0.000202599		3.00069	0.000203072	40.5964	0.000202635		3.00065	0.000203119	40.5964	0.00020267		3.00069	0.000202989	40.5964	0.000202568		3.00065	0.000203039	40.5964	0.000202671		3.00069	0.000147205			3.1	4.815e-06	40.6006	4.815e-06		3.1	4.724e-06	40.6006	4.724e-06		3.1	4.653e-06	40.6006	4.653e-06		3.1
3.10065	0.000203369	40.6163	0.000202867		3.10065	0.000203022	40.6166	0.000202584		3.10069	0.000203076	40.6163	0.000202642		3.10069	0.000203122	40.6163	0.000202673		3.10069	0.000202998	40.6163	0.000202547		3.10065	0.000203047	40.6163	0.000202637		3.10065	0.000147204			3.2	4.813e-06	40.6206	4.813e-06		3.2	4.723e-06	40.6206	4.723e-06		3.2	4.653e-06	40.6206	4.653e-06		3.2
3.20065	0.000203371	40.6362	0.000202854		3.20069	0.000203016	40.6365	0.000202571		3.20065	0.000203069	40.6362	0.000202632		3.20069	0.000203125	40.6362	0.000202671		3.20065	0.000203	40.6362	0.000202542		3.20065	0.000203045	40.6362	0.000202618		3.20065	0.000147202			3.3	4.814e-06	40.6406	4.814e-06		3.3	4.723e-06	40.6406	4.723e-06		3.3	4.653e-06	40.6406	4.653e-06		3.3
3.30065	0.000203369	40.6561	0.000202827		3.30065	0.00020302	40.6564	0.000202572		3.30069	0.000203079	40.6561	0.000202605		3.30065	0.000203118	40.6561	0.000202662		3.30069	0.000202993	40.6561	0.000202522		3.30069	0.000203053	40.6561	0.000202618		3.30065	0.000147187			3.4	4.816e-06	40.6607	4.816e-06		3.4	4.723e-06	40.6607	4.723e-06		3.4	4.653e-06	40.6607	4.653e-06		3.4
3.40065	0.000203366	40.6759	0.000202805		3.40065	0.000203026	40.6763	0.000202573		3.40069	0.000203074	40.6759	0.000202611		3.40069	0.000203121	40.6759	0.000202635		3.40069	0.000202985	40.6759	0.000202513		3.40065	0.000203055	40.6759	0.000202591		3.40069	0.000147189			3.5	4.815e-06	40.6807	4.815e-06		3.5	4.724e-06	40.6807	4.724e-06		3.5	4.652e-06	40.6807	4.652e-06		3.5
3.50065	0.000203369	40.6958	0.00020279		3.50069	0.000203026	40.6962	0.000202529		3.50069	0.000203075	40.6958	0.000202603		3.50065	0.000203121	40.6958	0.000202629		3.50065	0.000202995	40.6958	0.0002025		3.50069	0.000203056	40.6958	0.000202569		3.50069	0.000147198			3.6	4.814e-06	40.7007	4.814e-06		3.6	4.724e-06	40.7007	4.724e-06		3.6	4.652e-06	40.7007	4.652e-06		3.6
3.60069	0.000203371	40.7157	0.000202786		3.60069	0.00020302	40.7161	0.000202507		3.60065	0.000203074	40.7157	0.000202576		3.60065	0.000203121	40.7157	0.000202612		3.60069	0.000202993	40.7157	0.000202491		3.60069	0.00020304	40.7157	0.000202577		3.60069	0.000147198			3.7	4.814e-06	40.7207	4.814e-06		3.7	4.724e-06	40.7207	4.724e-06		3.7	4.652e-06	40.7207	4.652e-06		3.7
3.70069	0.000203369	40.7356	0.00020279		3.70069	0.000203021	40.736	0.000202492		3.70069	0.000203073	40.7356	0.000202554		3.70069	0.000203124	40.7356	0.000202585		3.70069	0.000203	40.7356	0.000202495		3.70069	0.000203042	40.7356	0.000202551		3.70065	0.000147205			3.8	4.814e-06	40.7407	4.814e-06		3.8	4.724e-06	40.7407	4.724e-06		3.8	4.652e-06	40.7407	4.652e-06		3.8
3.80069	0.000203367	40.7555	0.000202754		3.80065	0.000203021	40.7558	0.000202503		3.80065	0.000203072	40.7555	0.000202541		3.80069	0.000203115	40.7555	0.000202564		3.80069	0.000202998	40.7555	0.000202463		3.80069	0.000203049	40.7555	0.000202561		3.80065	0.00014721			3.9	4.813e-06	40.7608	4.813e-06		3.9	4.724e-06	40.7608	4.724e-06		3.9	4.653e-06	40.7608	4.653e-06		3.9
3.90065	0.00020337	40.7753	0.000202739		3.90069	0.00020302	40.7757	0.000202471		3.90065	0.000203075	40.7753	0.000202513		3.90065	0.000203126	40.7753	0.000202556		3.90065	0.000202998	40.7753	0.000202424		3.90065	0.00020305	40.7753	0.000202546		3.90069	0.000147211			4	4.813e-06	40.7808	4.813e-06		4	4.724e-06	40.7808	4.724e-06		4	4.653e-06	40.7808	4.653e-06		4
4.00065	0.000203369	40.7952	0.000202725		4.00069	0.000203017	40.7956	0.00020245		4.00065	0.000203072	40.7952	0.000202506		4.00065	0.000203116	40.7952	0.000202536		4.00069	0.000203002	40.7952	0.00020241		4.00065	0.00020305	40.7952	0.000202527		4.00069	0.000147204			4.1	4.813e-06	40.8008	4.813e-06		4.1	4.724e-06	40.8008	4.724e-06		4.1	4.653e-06	40.8008	4.653e-06		4.1
4.10069	0.000203363	40.8151	0.000202703		4.10069	0.00020302	40.8155	0.000202419		4.10069	0.000203073	40.8151	0.000202494		4.10065	0.000203126	40.8151	0.000202532		4.10069	0.000202995	40.8151	0.000202394		4.10069	0.00020306	40.8151	0.000202508		4.10065	0.000147208			4.2	4.813e-06	40.8208	4.813e-06		4.2	4.725e-06	40.8208	4.725e-06		4.2	4.654e-06	40.8208	4.654e-06		4.2
4.20065	0.000203369	40.835	0.000202676		4.20065	0.00020302	40.8354	0.000202417		4.20065	0.000203071	40.835	0.000202473		4.20069	0.000203119	40.835	0.000202523		4.20065	0.000202992	40.835	0.000202378		4.20069	0.000203049	40.835	0.000202498		4.20065	0.000147202			4.3	4.813e-06	40.8408	4.813e-06		4.3	4.725e-06	40.8408	4.725e-06		4.3	4.654e-06	40.8408	4.654e-06		4.3
4.30069	0.000203365	40.8549	0.000202651		4.30069	0.000203025	40.8553	0.000202408		4.30065	0.000203072	40.8549	0.000202458		4.30069	0.000203119	40.8549	0.000202516		4.30065	0.00020299	40.8549	0.00020236		4.30069	0.000203052	40.8549	0.000202487		4.30069	0.000147203			4.4	4.814e-06	40.8609	4.814e-06		4.4	4.725e-06	40.8609	4.725e-06		4.4	4.654e-06	40.8609	4.654e-06		4.4
4.40065	0.000203373	40.8748	0.000202647		4.40065	0.000203023	40.8752	0.00020238		4.40069	0.000203069	40.8748	0.000202448		4.40069	0.000203122	40.8748	0.000202513		4.40065	0.000203004	40.8748	0.000202362		4.40065	0.000203044	40.8748	0.00020248		4.40069	0.000147204			4.5	4.814e-06	40.8809	4.814e-06		4.5	4.725e-06	40.8809	4.725e-06		4.5	4.654e-06	40.8809	4.654e-06		4.5
4.50069	0.000203371	40.8946	0.000202642		4.50065	0.000203023	40.8951	0.000202372		4.50065	0.000203077	40.8946	0.000202421		4.50069	0.000203123	40.8946	0.000202489		4.50069	0.000203003	40.8946	0.000202328		4.50065	0.000203049	40.8946	0.000202466		4.50065	0.000147203			4.6	4.815e-06	40.9009	4.815e-06		4.6	4.725e-06	40.9009	4.725e-06		4.6	4.654e-06	40.9009	4.654e-06		4.6
4.60065	0.000203367	40.9145	0.000202616		4.60065	0.000203024	40.915	0.00020236		4.60065	0.000203073	40.9145	0.000202405		4.60069	0.000203122	40.9145	0.000202471		4.60065	0.000202995	40.9145	0.000202311		4.60069	0.000203062	40.9145	0.000202449		4.60065	0.000147204			4.7	4.814e-06	40.9209	4.814e-06		4.7	4.724e-06	40.9209	4.724e-06		4.7	4.655e-06	40.9209	4.655e-06		4.7
4.70069	0.000203367	40.9344	0.000202598		4.70069	0.000203018	40.9349	0.000202365		4.70069	0.00020307	40.9344	0.00020241		4.70065	0.00020312	40.9344	0.000202452		4.70065	0.000203012	40.9344	0.000202308		4.70065	0.000203053	40.9344	0.000202391		4.70069	0.000147205			4.8	4.814e-06	40.9409	4.814e-06		4.8	4.725e-06	40.9409	4.725e-06		4.8	4.655e-06	40.9409	4.655e-06		4.8
4.80069	0.000203367	40.9543	0.000202584		4.80069	0.000203017	40.9547	0.000202348		4.80065	0.000203069	40.9543	0.000202391		4.80069	0.000203128	40.9543	0.000202442		4.80065	0.000203004	40.9543	0.000202276		4.80069	0.000203047	40.9543	0.000202405		4.80065	0.000147203			4.9	4.814e-06	40.961	4.814e-06		4.9	4.725e-06	40.961	4.725e-06		4.9	4.655e-06	40.961	4.655e-06		4.9
4.90065	0.000203369	40.9742	0.000202574		4.90065	0.000203025	40.9746	0.000202315		4.90065	0.000203075	40.9742	0.000202367		4.90065	0.000203126	40.9742	0.000202415		4.90065	0.000203005	40.9742	0.000202274		4.90069	0.000203063	40.9742	0.000202396		4.90069	0.000147209			5	4.814e-06	40.981	4.814e-06		5	4.726e-06	40.981	4.726e-06		5	4.655e-06	40.981	4.655e-06		5
5.00069	0.000203371	40.994	0.000202575		5.00069	0.000203025	40.9945	0.000202298		5.00065	0.000203077	40.994	0.000202354		5.00069	0.000203123	40.994	0.000202393		5.00065	0.000203005	40.994	0.000202278		5.00069	0.000203062	40.994	0.000202372		5.00069	0.000147203			5.1	4.815e-06	41.001	4.815e-06		5.1	4.726e-06	41.001	4.726e-06		5.1	4.655e-06	41.001	4.655e-06		5.1
5.10065	0.000203371	41.0139	0.000202557		5.10065	0.000203027	41.0144	0.000202295		5.10069	0.000203072	41.0139	0.000202362		5.10065	0.000203126	41.0139	0.000202363		5.10069	0.000203004	41.0139	0.000202265		5.10065	0.000203059	41.0139	0.000202355		5.10065	0.000147209			5.2	4.815e-06	41.021	4.815e-06		5.2	4.726e-06	41.021	4.726e-06		5.2	4.655e-06	41.021	4.655e-06		5.2
5.20069	0.000203365	41.0338	0.000202545		5.20065	0.000203029	41.0343	0.000202281		5.20065	0.000203077	41.0338	0.000202328		5.20065	0.000203121	41.0338	0.000202338		5.20065	0.000203004	41.0338	0.000202265		5.20065	0.000203067	41.0338	0.000202347		5.20069	0.000147208			5.3	4.815e-06	41.041	4.815e-06		5.3	4.726e-06	41.041	4.726e-06		5.3	4.656e-06	41.041	4.656e-06		5.3
5.30065	0.000203365	41.0537	0.000202532		5.30065	0.00020302	41.0542	0.000202258		5.30065	0.000203074	41.0537	0.000202307		5.30065	0.000203123	41.0537	0.000202344		5.30065	0.000203004	41.0537	0.000202239		5.30065	0.000203058	41.0537	0.000202335		5.30065	0.000147183			5.4	4.816e-06	41.0611	4.816e-06		5.4	4.726e-06	41.0611	4.726e-06		5.4	4.657e-06	41.0611	4.657e-06		5.4
5.40069	0.000203369	41.0736	0.000202513		5.40065	0.000203021	41.0741	0.000202246		5.40069	0.00020308	41.0736	0.000202299		5.40065	0.000203122	41.0736	0.000202356		5.40069	0.000203001	41.0736	0.000202209		5.40065	0.000203057	41.0736	0.000202316		5.40069	0.000147205			5.5	4.816e-06	41.0811	4.816e-06		5.5	4.727e-06	41.0811	4.727e-06		5.5	4.657e-06	41.0811	4.657e-06		5.5
5.50065	0.000203367	41.0934	0.00020249		5.50069	0.000203017	41.094	0.00020224		5.50065	0.000203077	41.0934	0.000202286		5.50065	0.00020312	41.0934	0.00020235		5.50069	0.000203006	41.0934	0.000202199		5.50069	0.000203054	41.0934	0.000202308		5.50069	0.000147209			5.6	4.816e-06	41.1011	4.816e-06		5.6	4.728e-06	41.1011	4.728e-06		5.6	4.657e-06	41.1011	4.657e-06		5.6
5.60069	0.000203369	41.1133	0.00020246		5.60069	0.000203028	41.1139	0.00020222		5.60065	0.000203071	41.1133	0.000202265		5.60065	0.000203121	41.1133	0.000202314		5.60065	0.000202989	41.1133	0.000202181		5.60065	0.000203063	41.1133	0.000202283		5.60069	0.000147206			5.7	4.817e-06	41.1211	4.817e-06		5.7	4.728e-06	41.1211	4.728e-06		5.7	4.658e-06	41.1211	4.658e-06		5.7
5.70069	0.000203365	41.1332	0.000202433		5.70065	0.000203028	41.1338	0.000202207		5.70069	0.000203072	41.1332	0.000202252		5.70069	0.000203124	41.1332	0.000202291		5.70069	0.000203011	41.1332	0.000202168		5.70065	0.000203054	41.1332	0.000202278		5.70069	0.000147195			5.8	4.817e-06	41.1411	4.817e-06		5.8	4.73e-06	41.1411	4.73e-06		5.8	4.659e-06	41.1411	4.659e-06		5.8
5.80065	0.000203368	41.1531	0.000202424		5.80065	0.00020302	41.1537	0.000202191		5.80065	0.000203078	41.1531	0.000202242		5.80069	0.000203125	41.1531	0.000202293		5.80069	0.000203003	41.1531	0.00020215		5.80065	0.000203061	41.1531	0.00020227		5.80069	0.000147197			5.9	4.817e-06	41.1612	4.817e-06		5.9	4.73e-06	41.1612	4.73e-06		5.9	4.659e-06	41.1612	4.659e-06		5.9
5.90065	0.000203365	41.173	0.000202412		5.90065	0.00020301	41.1735	0.000202169		5.90065	0.000203076	41.173	0.000202251		5.90065	0.000203122	41.173	0.00020226		5.90069	0.000203009	41.173	0.000202131		5.90069	0.000203053	41.173	0.000202244		5.90069	0.000147204			6	4.817e-06	41.1812	4.817e-06		6	4.731e-06	41.1812	4.731e-06		6	4.66e-06	41.1812	4.66e-06		6
6.00065	0.000203364	41.1928	0.000202402		6.00069	0.000203007	41.1934	0.00020215		6.00065	0.000203072	41.1928	0.000202226		6.00069	0.000203121	41.1928	0.000202255		6.00069	0.000203004	41.1928	0.000202136		6.00065	0.000203056	41.1928	0.000202221		6.00065	0.000147206			6.1	4.818e-06	41.2012	4.818e-06		6.1	4.731e-06	41.2012	4.731e-06		6.1	4.661e-06	41.2012	4.661e-06		6.1
6.10069	0.000203369	41.2127	0.000202375		6.10069	0.000202985	41.2133	0.000202126		6.10065	0.000203074	41.2127	0.000202205		6.10069	0.000203121	41.2127	0.000202233		6.10069	0.000203004	41.2127	0.000202113		6.10069	0.000203054	41.2127	0.000202218		6.10069	0.000147198			6.2	4.819e-06	41.2212	4.819e-06		6.2	4.731e-06	41.2212	4.731e-06		6.2	4.662e-06	41.2212	4.662e-06		6.2
6.20069	0.000203368	41.2326	0.000202359		6.20069	0.000202974	41.2332	0.000202115		6.20069	0.000203074	41.2326	0.000202185		6.20065	0.000203121	41.2326	0.000202213		6.20069	0.000203011	41.2326	0.000202102		6.20065	0.000203062	41.2326	0.000202196		6.20069	0.000147205			6.3	4.819e-06	41.2412	4.819e-06		6.3	4.732e-06	41.2412	4.732e-06		6.3	4.662e-06	41.2412	4.662e-06		6.3
6.30069	0.000203367	41.2525	0.000202316		6.30065	0.00020296	41.2531	0.000202114		6.30065	0.000203077	41.2525	0.000202173		6.30069	0.000203118	41.2525	0.000202204		6.30069	0.000202995	41.2525	0.000202099		6.30065	0.00020307	41.2525	0.000202182		6.30069	0.000147203			6.4	4.82e-06	41.2613	4.82e-06		6.4	4.732e-06	41.2613	4.732e-06		6.4	4.662e-06	41.2613	4.662e-06		6.4
6.40065	0.000203363	41.2724	0.000202316		6.40069	0.000202941	41.273	0.000202108		6.40069	0.000203077	41.2724	0.000202154		6.40065	0.000203117	41.2724	0.000202196		6.40069	0.000203007	41.2724	0.000202088		6.40069	0.000203067	41.2724	0.000202161		6.40065	0.000147189			6.5	4.822e-06	41.2813	4.822e-06		6.5	4.733e-06	41.2813	4.733e-06		6.5	4.663e-06	41.2813	4.663e-06		6.5
6.50069	0.000203368	41.2922	0.00020231		6.50069	0.000202932	41.2929	0.000202091		6.50069	0.000203076	41.2922	0.000202149		6.50069	0.00020312	41.2922	0.000202167		6.50069	0.000203012	41.2922	0.000202066		6.50069	0.000203072	41.2922	0.000202143		6.50069	0.000147192			6.6	4.822e-06	41.3013	4.822e-06		6.6	4.734e-06	41.3013	4.734e-06		6.6	4.663e-06	41.3013	4.663e-06		6.6
6.60065	0.000203361	41.3121	0.00020229		6.60065	0.000202918	41.3128	0.00020208		6.60069	0.000203079	41.3121	0.000202126		6.60069	0.000203126	41.3121	0.000202164		6.60065	0.000202999	41.3121	0.000202062		6.60065	0.000203065	41.3121	0.00020215		6.60069	0.000147193			6.7	4.822e-06	41.3213	4.822e-06		6.7	4.735e-06	41.3213	4.735e-06		6.7	4.664e-06	41.3213	4.664e-06		6.7
6.70065	0.000203365	41.332	0.00020229		6.70069	0.000202916	41.3327	0.000202051		6.70065	0.00020308	41.332	0.000202112		6.70069	0.000203123	41.332	0.000202163		6.70065	0.000203015	41.332	0.000202043		6.70065	0.000203065	41.332	0.000202122		6.70069	0.000147202			6.8	4.823e-06	41.3413	4.823e-06		6.8	4.735e-06	41.3413	4.735e-06		6.8	4.665e-06	41.3413	4.665e-06		6.8
6.80069	0.000203363	41.3519	0.000202239		6.80065	0.000202895	41.3526	0.000202052		6.80065	0.000203072	41.3519	0.000202103		6.80065	0.000203116	41.3519	0.000202146		6.80069	0.000203014	41.3519	0.000202028		6.80069	0.000203063	41.3519	0.000202127		6.80065	0.000147197			6.9	4.823e-06	41.3614	4.823e-06		6.9	4.736e-06	41.3614	4.736e-06		6.9	4.665e-06	41.3614	4.665e-06		6.9
6.90065	0.000203361	41.3718	0.000202232		6.90069	0.000202871	41.3725	0.000202028		6.90065	0.000203061	41.3718	0.000202089		6.90069	0.000203117	41.3718	0.000202119		6.90065	0.000203015	41.3718	0.000202009		6.90065	0.000203062	41.3718	0.000202107		6.90068	0.000147198			7	4.823e-06	41.3814	4.823e-06		7	4.736e-06	41.3814	4.736e-06		7	4.666e-06	41.3814	4.666e-06		7
7.00069	0.000203362	41.3917	0.000202235		7.00069	0.000202858	41.3923	0.000202008		7.00065	0.000203048	41.3917	0.00020207		7.00065	0.000203119	41.3917	0.000202093		7.00065	0.000203001	41.3917	0.000201989		7.00069	0.000203067	41.3917	0.000202091		7.00065	0.000147202			7.1	4.824e-06	41.4014	4.824e-06		7.1	4.737e-06	41.4014	4.737e-06		7.1	4.667e-06	41.4014	4.667e-06		7.1
7.10069	0.00020336	41.4115	0.000202216		7.10065	0.000202862	41.4122	0.000202009		7.10069	0.000203054	41.4115	0.000202048		7.10065	0.000203117	41.4115	0.000202092		7.10069	0.000203004	41.4115	0.000201977		7.10065	0.000203071	41.4115	0.00020208		7.10068	0.000147201			7.2	4.825e-06	41.4214	4.825e-06		7.2	4.738e-06	41.4214	4.738e-06		7.2	4.666e-06	41.4214	4.666e-06		7.2
7.20069	0.000203365	41.4314	0.000202194		7.20069	0.000202831	41.4321	0.000201998		7.20065	0.000203049	41.4314	0.000202039		7.20069	0.000203118	41.4314	0.000202078		7.20065	0.000202985	41.4314	0.000201961		7.20069	0.000203069	41.4314	0.000202065		7.20065	0.000147203			7.3	4.826e-06	41.4414	4.826e-06		7.3	4.738e-06	41.4414	4.738e-06		7.3	4.668e-06	41.4414	4.668e-06		7.3
7.30065	0.000203363	41.4513	0.00020218		7.30069	0.000202807	41.452	0.000201966		7.30065	0.000203027	41.4513	0.000202021		7.30069	0.000203121	41.4513	0.00020206		7.30065	0.000203	41.4513	0.000201942		7.30069	0.000203067	41.4513	0.000202043		7.30065	0.000147202			7.4	4.827e-06	41.4615	4.827e-06		7.4	4.739e-06	41.4615	4.739e-06		7.4	4.668e-06	41.4615	4.668e-06		7.4
7.40065	0.000203365	41.4712	0.000202167		7.40069	0.00020279	41.4719	0.000201944		7.40065	0.000203004	41.4712	0.000201987		7.40069	0.000203114	41.4712	0.000202043		7.40069	0.000203009	41.4712	0.000201927		7.40069	0.000203059	41.4712	0.000202022		7.40069	0.000147209			7.5	4.827e-06	41.4815	4.827e-06		7.5	4.739e-06	41.4815	4.739e-06		7.5	4.668e-06	41.4815	4.668e-06		7.5
7.50069	0.00020336	41.4911	0.000202136		7.50065	0.000202771	41.4918	0.000201939		7.50069	0.000202969	41.4911	0.000201978		7.50065	0.000203122	41.4911	0.000202059		7.50065	0.000203003	41.4911	0.000201899		7.50069	0.000203069	41.4911	0.000202012		7.50069	0.000147208			7.6	4.826e-06	41.5015	4.826e-06		7.6	4.74e-06	41.5015	4.74e-06		7.6	4.669e-06	41.5015	4.669e-06		7.6
7.60065	0.000203366	41.5109	0.000202141		7.60068	0.00020276	41.5117	0.000201942		7.60069	0.000202982	41.5109	0.000201992		7.60069	0.000203121	41.5109	0.000202037		7.60069	0.000202987	41.5109	0.000201897		7.60065	0.000203062	41.5109	0.000202023		7.60069	0.000147209			7.7	4.826e-06	41.5215	4.826e-06		7.7	4.74e-06	41.5215	4.74e-06		7.7	4.669e-06	41.5215	4.669e-06		7.7
7.70065	0.000203363	41.5308	0.00020214		7.70069	0.000202753	41.5316	0.000201926		7.70065	0.000202969	41.5308	0.000201958		7.70069	0.000203111	41.5308	0.000202014		7.70069	0.000203015	41.5308	0.00020189		7.70065	0.000203044	41.5308	0.000202021		7.70065	0.000147203			7.8	4.827e-06	41.5415	4.827e-06		7.8	4.741e-06	41.5415	4.741e-06		7.8	4.67e-06	41.5415	4.67e-06		7.8
7.80065	0.000203351	41.5507	0.000202126		7.80065	0.000202736	41.5515	0.000201912		7.80065	0.000202973	41.5507	0.000201951		7.80069	0.000203114	41.5507	0.000201991		7.80069	0.000203002	41.5507	0.000201898		7.80065	0.000203049	41.5507	0.000201977		7.80065	0.000147201			7.9	4.828e-06	41.5616	4.828e-06		7.9	4.742e-06	41.5616	4.742e-06		7.9	4.671e-06	41.5616	4.671e-06		7.9
7.90065	0.000203323	41.5706	0.000202113		7.90065	0.000202712	41.5714	0.00020189		7.90065	0.000202947	41.5706	0.000201934		7.90065	0.000203111	41.5706	0.000201974		7.90065	0.000202975	41.5706	0.000201855		7.90065	0.000203021	41.5706	0.000201954		7.90069	0.000147199			8	4.828e-06	41.5816	4.828e-06		8	4.742e-06	41.5816	4.742e-06		8	4.672e-06	41.5816	4.672e-06		8
8.00069	0.000203305	41.5905	0.000202082		8.00065	0.000202704	41.5912	0.000201855		8.00069	0.000202913	41.5905	0.000201928		8.00065	0.000203112	41.5905	0.000201957		8.00065	0.000202965	41.5905	0.000201835		8.00069	0.000203019	41.5905	0.000201941		8.00065	0.000147198			8.1	4.829e-06	41.6016	4.829e-06		8.1	4.742e-06	41.6016	4.742e-06		8.1	4.672e-06	41.6016	4.672e-06		8.1
8.10065	0.000203299	41.6103	0.00020205		8.10069	0.000202693	41.6111	0.000201841		8.10065	0.000202903	41.6103	0.000201902		8.10065	0.000203113	41.6103	0.000201942		8.10065	0.000202943	41.6103	0.000201844		8.10069	0.000203002	41.6103	0.000201931		8.10068	0.000147201			8.2	4.828e-06	41.6216	4.828e-06		8.2	4.743e-06	41.6216	4.743e-06		8.2	4.673e-06	41.6216	4.673e-06		8.2
8.20069	0.000203284	41.6302	0.000202043		8.20065	0.000202683	41.631	0.000201817		8.20069	0.000202902	41.6302	0.000201885		8.20069	0.000203116	41.6302	0.000201937		8.20069	0.000202942	41.6302	0.000201814		8.20069	0.000202991	41.6302	0.000201925		8.20069	0.000147194			8.3	4.83e-06	41.6416	4.83e-06		8.3	4.744e-06	41.6416	4.744e-06		8.3	4.673e-06	41.6416	4.673e-06		8.3
8.30065	0.000203274	41.6501	0.000202046		8.30069	0.000202649	41.6509	0.000201798		8.30069	0.000202885	41.6501	0.000201864		8.30069	0.000203114	41.6501	0.000201919		8.30069	0.00020292	41.6501	0.000201793		8.30065	0.000202973	41.6501	0.000201891		8.30069	0.000147196			8.4	4.831e-06	41.6617	4.831e-06		8.4	4.744e-06	41.6617	4.744e-06		8.4	4.674e-06	41.6617	4.674e-06		8.4
8.40065	0.000203244	41.67	0.000202018		8.40069	0.000202633	41.6708	0.00020178		8.40069	0.000202856	41.67	0.000201858		8.40065	0.000203108	41.67	0.000201895		8.40065	0.000202899	41.67	0.000201777		8.40069	0.000202962	41.67	0.000201874		8.40069	0.000147197			8.5	4.831e-06	41.6817	4.831e-06		8.5	4.744e-06	41.6817	4.744e-06		8.5	4.673e-06	41.6817	4.673e-06		8.5
8.50065	0.000203227	41.6899	0.000202003		8.50069	0.000202624	41.6907	0.00020176		8.50069	0.000202842	41.6899	0.000201848		8.50065	0.000203089	41.6899	0.00020188		8.50069	0.00020291	41.6899	0.000201769		8.50069	0.000202939	41.6899	0.000201883		8.50065	0.000147191			8.6	4.831e-06	41.7017	4.831e-06		8.6	4.745e-06	41.7017	4.745e-06		8.6	4.673e-06	41.7017	4.673e-06		8.6
8.60069	0.000203225	41.7097	0.000201986		8.60069	0.000202608	41.7106	0.000201751		8.60069	0.000202823	41.7097	0.000201808		8.60069	0.000203077	41.7097	0.00020187		8.60065	0.000202888	41.7097	0.00020176		8.60069	0.00020293	41.7097	0.000201883		8.60069	0.00014718			8.7	4.832e-06	41.7217	4.832e-06		8.7	4.745e-06	41.7217	4.745e-06		8.7	4.674e-06	41.7217	4.674e-06		8.7
8.70069	0.000203196	41.7296	0.000201966		8.70069	0.000202599	41.7305	0.000201744		8.70065	0.000202789	41.7296	0.000201816		8.70065	0.000203039	41.7296	0.000201856		8.70069	0.000202873	41.7296	0.00020173		8.70069	0.000202935	41.7296	0.000201836		8.70065	0.000147192			8.8	4.832e-06	41.7417	4.832e-06		8.8	4.745e-06	41.7417	4.745e-06		8.8	4.674e-06	41.7417	4.674e-06		8.8
8.80065	0.000203161	41.7495	0.000201956		8.80065	0.000202584	41.7504	0.000201733		8.80065	0.000202815	41.7495	0.000201791		8.80065	0.00020302	41.7495	0.00020184		8.80065	0.000202855	41.7495	0.00020171		8.80069	0.000202918	41.7495	0.000201829		8.80069	0.000147196			8.9	4.832e-06	41.7618	4.832e-06		8.9	4.745e-06	41.7618	4.745e-06		8.9	4.675e-06	41.7618	4.675e-06		8.9
8.90069	0.000203154	41.7694	0.000201945		8.90069	0.000202571	41.7703	0.000201725		8.90069	0.000202783	41.7694	0.000201782		8.90069	0.000203014	41.7694	0.000201825		8.90069	0.000202834	41.7694	0.000201717		8.90069	0.000202903	41.7694	0.000201808		8.90065	0.000147191			9	4.832e-06	41.7818	4.832e-06		9	4.746e-06	41.7818	4.746e-06		9	4.675e-06	41.7818	4.675e-06		9
9.00065	0.000203145	41.7893	0.000201938		9.00069	0.000202572	41.7902	0.00020171		9.00065	0.00020276	41.7893	0.000201772		9.00069	0.000203013	41.7893	0.000201811		9.00069	0.000202812	41.7893	0.000201705		9.00065	0.000202893	41.7893	0.000201784		9.00069	0.000147194			9.1	4.832e-06	41.8018	4.832e-06		9.1	4.747e-06	41.8018	4.747e-06		9.1	4.675e-06	41.8018	4.675e-06		9.1
9.10065	0.000203122	41.8091	0.000201915		9.10065	0.000202573	41.81	0.000201694		9.10069	0.000202747	41.8091	0.000201781		9.10065	0.000203	41.8091	0.000201811		9.10065	0.000202832	41.8091	0.000201689		9.10065	0.000202871	41.8091	0.00020178		9.10065	0.000147194			9.2	4.833e-06	41.8218	4.833e-06		9.2	4.747e-06	41.8218	4.747e-06		9.2	4.676e-06	41.8218	4.676e-06		9.2
9.20065	0.000203115	41.829	0.00020189		9.20065	0.000202529	41.8299	0.000201688		9.20069	0.000202727	41.829	0.000201755		9.20069	0.000202986	41.829	0.000201793		9.20065	0.000202795	41.829	0.000201673		9.20069	0.000202859	41.829	0.000201771		9.20069	0.000147203			9.3	4.833e-06	41.8418	4.833e-06		9.3	4.748e-06	41.8418	4.748e-06		9.3	4.675e-06	41.8418	4.675e-06		9.3
9.30065	0.000203107	41.8489	0.000201871		9.30065	0.000202507	41.8498	0.00020166		9.30069	0.000202716	41.8489	0.00020173		9.30065	0.000202955	41.8489	0.000201766		9.30065	0.000202766	41.8489	0.000201654		9.30069	0.00020284	41.8489	0.000201743		9.30069	0.000147201			9.4	4.835e-06	41.8619	4.835e-06		9.4	4.747e-06	41.8619	4.747e-06		9.4	4.676e-06	41.8619	4.676e-06		9.4
9.40065	0.000203086	41.8688	0.000201859		9.40069	0.000202492	41.8697	0.000201647		9.40069	0.000202706	41.8688	0.000201711		9.40069	0.00020295	41.8688	0.000201734		9.40069	0.000202745	41.8688	0.000201639		9.40069	0.000202824	41.8688	0.000201743		9.40069	0.000147172			9.5	4.835e-06	41.8819	4.835e-06		9.5	4.747e-06	41.8819	4.747e-06		9.5	4.676e-06	41.8819	4.676e-06		9.5
9.50069	0.000203067	41.8887	0.000201858		9.50069	0.000202503	41.8896	0.000201634		9.50069	0.000202693	41.8887	0.000201694		9.50065	0.000202948	41.8887	0.000201738		9.50065	0.000202737	41.8887	0.000201635		9.50069	0.000202803	41.8887	0.000201722		9.50068	0.000147197			9.6	4.835e-06	41.9019	4.835e-06		9.6	4.747e-06	41.9019	4.747e-06		9.6	4.677e-06	41.9019	4.677e-06		9.6
9.60069	0.000203051	41.9085	0.000201839		9.60069	0.000202471	41.9095	0.00020164		9.60069	0.000202653	41.9085	0.000201685		9.60065	0.000202918	41.9085	0.000201717		9.60069	0.00020272	41.9085	0.000201621		9.60069	0.000202796	41.9085	0.000201722		9.60069	0.000147193			9.7	4.835e-06	41.9219	4.835e-06		9.7	4.747e-06	41.9219	4.747e-06		9.7	4.676e-06	41.9219	4.676e-06		9.7
9.70069	0.000203024	41.9284	0.000201806		9.70069	0.00020245	41.9294	0.000201602		9.70065	0.000202635	41.9284	0.000201659		9.70065	0.000202889	41.9284	0.00020171		9.70069	0.000202712	41.9284	0.000201595		9.70065	0.000202781	41.9284	0.000201689		9.70065	0.000147196			9.8	4.836e-06	41.9419	4.836e-06		9.8	4.747e-06	41.9419	4.747e-06		9.8	4.677e-06	41.9419	4.677e-06		9.8
9.80069	0.000202995	41.9483	0.000201789		9.80069	0.000202419	41.9493	0.00020159		9.80069	0.000202642	41.9483	0.00020164		9.80065	0.000202871	41.9483	0.000201697		9.80065	0.000202717	41.9483	0.0002016		9.80065	0.000202779	41.9483	0.000201685		9.80069	0.0001472			9.9	4.836e-06	41.962	4.836e-06		9.9	4.747e-06	41.962	4.747e-06		9.9	4.677e-06	41.962	4.677e-06		9.9
9.90069	0.000202973	41.9682	0.00020177		9.90065	0.000202417	41.9692	0.000201593		9.90065	0.000202632	41.9682	0.000201664		9.90065	0.000202872	41.9682	0.000201657		9.90065	0.000202685	41.9682	0.000201558		9.90069	0.000202752	41.9682	0.000201675		9.90069	0.000147191			10	4.837e-06	41.982	4.837e-06		10	4.748e-06	41.982	4.748e-06		10	4.676e-06	41.982	4.676e-06		10
10.0007	0.000202973	41.9881	0.000201764		10.0007	0.000202408	41.9891	0.000201587		10.0007	0.000202605	41.9881	0.00020164		10.0007	0.000202859	41.9881	0.000201644		10.0007	0.000202661	41.9881	0.000201556		10.0007	0.000202745	41.9881	0.00020164		10.0007	0.000147189			10.1	4.836e-06	42.002	4.836e-06		10.1	4.748e-06	42.002	4.748e-06		10.1	4.677e-06	42.002	4.677e-06		10.1
10.1007	0.000202967	42.008	0.000201757		10.1006	0.00020238	42.009	0.000201578		10.1007	0.000202611	42.008	0.000201614		10.1006	0.000202859	42.008	0.000201639		10.1007	0.000202654	42.008	0.000201556		10.1007	0.000202726	42.008	0.00020163		10.1007	0.000147186			10.2	4.836e-06	42.022	4.836e-06		10.2	4.748e-06	42.022	4.748e-06		10.2	4.677e-06	42.022	4.677e-06		10.2
10.2006	0.000202945	42.0278	0.000201752		10.2007	0.000202372	42.0288	0.000201545		10.2007	0.000202603	42.0278	0.000201617		10.2006	0.000202831	42.0278	0.00020163		10.2007	0.000202637	42.0278	0.000201529		10.2007	0.0002027	42.0278	0.00020164		10.2007	0.000147184			10.3	4.836e-06	42.042	4.836e-06		10.3	4.748e-06	42.042	4.748e-06		10.3	4.677e-06	42.042	4.677e-06		10.3
10.3006	0.00020293	42.0477	0.00020172		10.3006	0.00020236	42.0487	0.000201537		10.3007	0.000202576	42.0477	0.000201572		10.3007	0.000202817	42.0477	0.000201616		10.3007	0.000202628	42.0477	0.000201542		10.3007	0.000202677	42.0477	0.000201605		10.3007	0.000147182			10.4	4.836e-06	42.0621	4.836e-06		10.4	4.748e-06	42.0621	4.748e-06		10.4	4.676e-06	42.0621	4.676e-06		10.4
10.4007	0.000202902	42.0676	0.00020172		10.4007	0.000202365	42.0686	0.000201498		10.4007	0.000202554	42.0676	0.000201556		10.4007	0.000202799	42.0676	0.000201592		10.4007	0.000202618	42.0676	0.000201525		10.4007	0.000202684	42.0676	0.000201603		10.4007	0.000147188			10.5	4.835e-06	42.0821	4.835e-06		10.5	4.748e-06	42.0821	4.748e-06		10.5	4.676e-06	42.0821	4.676e-06		10.5
10.5007	0.000202892	42.0875	0.000201717		10.5007	0.000202348	42.0885	0.000201461		10.5007	0.000202541	42.0875	0.000201553		10.5007	0.000202794	42.0875	0.000201596		10.5007	0.000202595	42.0875	0.000201504		10.5007	0.000202671	42.0875	0.000201567		10.5007	0.000147194			10.6	4.836e-06	42.1021	4.836e-06		10.6	4.748e-06	42.1021	4.748e-06		10.6	4.676e-06	42.1021	4.676e-06		10.6
10.6007	0.000202882	42.1074	0.000201699		10.6006	0.000202315	42.1084	0.000201469		10.6007	0.000202513	42.1074	0.000201531		10.6007	0.00020277	42.1074	0.000201587		10.6006	0.000202579	42.1074	0.000201466		10.6006	0.000202637	42.1074	0.000201567		10.6006	0.000147191			10.7	4.837e-06	42.1221	4.837e-06		10.7	4.75e-06	42.1221	4.75e-06		10.7	4.678e-06	42.1221	4.678e-06		10.7
10.7007	0.000202867	42.1272	0.000201663		10.7007	0.000202298	42.1283	0.000201462		10.7007	0.000202506	42.1272	0.000201527		10.7006	0.000202761	42.1272	0.00020157		10.7007	0.000202568	42.1272	0.000201469		10.7006	0.000202618	42.1272	0.000201551		10.7007	0.000147196			10.8	4.839e-06	42.1421	4.839e-06		10.8	4.752e-06	42.1421	4.752e-06		10.8	4.68e-06	42.1421	4.68e-06		10.8
10.8007	0.000202854	42.1471	0.000201662		10.8006	0.000202295	42.1482	0.000201441		10.8007	0.000202494	42.1471	0.000201523		10.8006	0.000202739	42.1471	0.000201552		10.8007	0.000202547	42.1471	0.000201465		10.8007	0.000202618	42.1471	0.000201579		10.8007	0.000147198			10.9	4.839e-06	42.1622	4.839e-06		10.9	4.751e-06	42.1622	4.751e-06		10.9	4.679e-06	42.1622	4.679e-06		10.9
10.9007	0.000202827	42.167	0.000201618		10.9007	0.000202281	42.1681	0.00020143		10.9007	0.000202473	42.167	0.000201493		10.9007	0.000202725	42.167	0.00020154		10.9007	0.000202542	42.167	0.000201476		10.9007	0.000202591	42.167	0.000201521		10.9007	0.000147199			11	4.838e-06	42.1822	4.838e-06		11	4.749e-06	42.1822	4.749e-06		11	4.679e-06	42.1822	4.679e-06		11
11.0007	0.000202805	42.1869	0.000201612		11.0007	0.000202258	42.188	0.00020143		11.0007	0.000202458	42.1869	0.000201468		11.0007	0.000202705	42.1869	0.000201549		11.0007	0.000202522	42.1869	0.00020145		11.0007	0.000202569	42.1869	0.000201545		11.0007	0.000147205			11.1	4.836e-06	42.2022	4.836e-06		11.1	4.748e-06	42.2022	4.748e-06		11.1	4.676e-06	42.2022	4.676e-06		11.1
11.1007	0.00020279	42.2068	0.000201603		11.1006	0.000202246	42.2079	0.00020143		11.1006	0.000202448	42.2068	0.000201456		11.1007	0.000202692	42.2068	0.000201484		11.1007	0.000202513	42.2068	0.000201411		11.1007	0.000202577	42.2068	0.000201489		11.1006	0.000147206			11.2	4.835e-06	42.2222	4.835e-06		11.2	4.747e-06	42.2222	4.747e-06		11.2	4.674e-06	42.2222	4.674e-06		11.2
11.2007	0.000202786	42.2266	0.000201583		11.2007	0.00020224	42.2277	0.000201387		11.2006	0.000202421	42.2266	0.000201445		11.2007	0.00020267	42.2266	0.000201484		11.2007	0.0002025	42.2266	0.00020144		11.2006	0.000202551	42.2266	0.000201479		11.2006	0.000147203			11.3	4.835e-06	42.2422	4.835e-06		11.3	4.747e-06	42.2422	4.747e-06		11.3	4.673e-06	42.2422	4.673e-06		11.3
11.3007	0.00020279	42.2465	0.000201568		11.3006	0.00020222	42.2476	0.000201383		11.3007	0.000202405	42.2465	0.00020142		11.3007	0.000202673	42.2465	0.000201474		11.3006	0.000202491	42.2465	0.000201385		11.3007	0.000202561	42.2465	0.000201481		11.3006	0.000147199			11.4	4.834e-06	42.2623	4.834e-06		11.4	4.746e-06	42.2623	4.746e-06		11.4	4.673e-06	42.2623	4.673e-06		11.4
11.4007	0.000202754	42.2664	0.00020154		11.4007	0.000202207	42.2675	0.000201371		11.4007	0.00020241	42.2664	0.000201427		11.4007	0.000202671	42.2664	0.000201467		11.4007	0.000202495	42.2664	0.00020139		11.4007	0.000202546	42.2664	0.000201439		11.4007	0.00014721			11.5	4.833e-06	42.2823	4.833e-06		11.5	4.746e-06	42.2823	4.746e-06		11.5	4.672e-06	42.2823	4.672e-06		11.5
11.5007	0.000202739	42.2863	0.000201556		11.5007	0.000202191	42.2874	0.000201354		11.5007	0.000202391	42.2863	0.0002014		11.5007	0.000202662	42.2863	0.000201448		11.5007	0.000202463	42.2863	0.00020138		11.5007	0.000202527	42.2863	0.000201424		11.5007	0.000147203			11.6	4.832e-06	42.3023	4.832e-06		11.6	4.745e-06	42.3023	4.745e-06		11.6	4.672e-06	42.3023	4.672e-06		11.6
11.6007	0.000202725	42.3062	0.000201561		11.6006	0.000202169	42.3073	0.000201317		11.6006	0.000202367	42.3062	0.000201377		11.6007	0.000202635	42.3062	0.00020144		11.6007	0.000202424	42.3062	0.000201357		11.6007	0.000202508	42.3062	0.000201399		11.6007	0.000147206			11.7	4.833e-06	42.3223	4.833e-06		11.7	4.745e-06	42.3223	4.745e-06		11.7	4.672e-06	42.3223	4.672e-06		11.7
11.7006	0.000202703	42.326	0.000201518		11.7006	0.00020215	42.3272	0.000201326		11.7007	0.000202354	42.326	0.000201354		11.7006	0.000202629	42.326	0.000201435		11.7007	0.00020241	42.326	0.000201336		11.7007	0.000202498	42.326	0.000201418		11.7007	0.000147211			11.8	4.832e-06	42.3423	4.832e-06		11.8	4.745e-06	42.3423	4.745e-06		11.8	4.673e-06	42.3423	4.673e-06		11.8
11.8006	0.000202676	42.3459	0.000201494		11.8007	0.000202126	42.3471	0.000201302		11.8007	0.000202362	42.3459	0.000201343		11.8006	0.000202612	42.3459	0.0002014		11.8006	0.000202394	42.3459	0.000201296		11.8007	0.000202487	42.3459	0.000201383		11.8006	0.000147195			11.9	4.834e-06	42.3624	4.834e-06		11.9	4.745e-06	42.3624	4.745e-06		11.9	4.674e-06	42.3624	4.674e-06		11.9
11.9007	0.000202651	42.3658	0.000201441		11.9007	0.000202115	42.367	0.000201294		11.9007	0.000202328	42.3658	0.000201343		11.9007	0.000202585	42.3658	0.000201373		11.9007	0.000202378	42.3658	0.000201319		11.9007	0.00020248	42.3658	0.000201362		11.9007	0.000147198			12	4.832e-06	42.3824	4.832e-06		12	4.744e-06	42.3824	4.744e-06		12	4.673e-06	42.3824	4.673e-06		12
12.0007	0.000202647	42.3857	0.00020146		12.0007	0.000202114	42.3869	0.000201282		12.0007	0.000202307	42.3857	0.000201309		12.0007	0.000202564	42.3857	0.000201354		12.0007	0.00020236	42.3857	0.00020127		12.0007	0.000202466	42.3857	0.000201353		12.0007	0.000147212			12.1	4.832e-06	42.4024	4.832e-06		12.1	4.743e-06	42.4024	4.743e-06		12.1	4.671e-06	42.4024	4.671e-06		12.1
12.1007	0.000202642	42.4056	0.000201445		12.1007	0.000202108	42.4068	0.00020126		12.1006	0.000202299	42.4056	0.000201324		12.1007	0.000202556	42.4056	0.000201356		12.1006	0.000202362	42.4056	0.000201275		12.1006	0.000202449	42.4056	0.000201343		12.1006	0.000147204			12.2	4.829e-06	42.4224	4.829e-06		12.2	4.742e-06	42.4224	4.742e-06		12.2	4.67e-06	42.4224	4.67e-06		12.2
12.2007	0.000202616	42.4254	0.000201429		12.2006	0.000202091	42.4267	0.000201233		12.2007	0.000202286	42.4254	0.000201291		12.2007	0.000202536	42.4254	0.000201361		12.2006	0.000202328	42.4254	0.000201263		12.2007	0.000202391	42.4254	0.000201326		12.2007	0.000147212			12.3	4.83e-06	42.4424	4.83e-06		12.3	4.741e-06	42.4424	4.741e-06		12.3	4.668e-06	42.4424	4.668e-06		12.3
12.3006	0.000202598	42.4453	0.000201422		12.3006	0.00020208	42.4465	0.000201223		12.3007	0.000202265	42.4453	0.000201289		12.3006	0.000202532	42.4453	0.000201333		12.3007	0.000202311	42.4453	0.000201256		12.3006	0.000202405	42.4453	0.000201309		12.3006	0.000147208			12.4	4.83e-06	42.4625	4.83e-06		12.4	4.739e-06	42.4625	4.739e-06		12.4	4.668e-06	42.4625	4.668e-06		12.4
12.4007	0.000202584	42.4652	0.000201406		12.4007	0.000202051	42.4664	0.000201225		12.4007	0.000202252	42.4652	0.000201272		12.4007	0.000202523	42.4652	0.000201324		12.4007	0.000202308	42.4652	0.00020123		12.4007	0.000202396	42.4652	0.000201294		12.4007	0.000147205			12.5	4.829e-06	42.4825	4.829e-06		12.5	4.738e-06	42.4825	4.738e-06		12.5	4.667e-06	42.4825	4.667e-06		12.5
12.5007	0.000202574	42.4851	0.000201383		12.5007	0.000202052	42.4863	0.000201219		12.5007	0.000202242	42.4851	0.000201251		12.5007	0.000202516	42.4851	0.000201277		12.5007	0.000202276	42.4851	0.000201225		12.5007	0.000202372	42.4851	0.000201312		12.5007	0.0001472			12.6	4.828e-06	42.5025	4.828e-06		12.6	4.737e-06	42.5025	4.737e-06		12.6	4.667e-06	42.5025	4.667e-06		12.6
12.6007	0.000202575	42.505	0.000201356		12.6006	0.000202028	42.5062	0.000201186		12.6006	0.000202251	42.505	0.000201225		12.6007	0.000202513	42.505	0.000201285		12.6007	0.000202274	42.505	0.000201231		12.6007	0.000202355	42.505	0.000201314		12.6007	0.000147201			12.7	4.826e-06	42.5225	4.826e-06		12.7	4.738e-06	42.5225	4.738e-06		12.7	4.667e-06	42.5225	4.667e-06		12.7
12.7007	0.000202557	42.5249	0.000201368		12.7006	0.000202008	42.5261	0.000201175		12.7006	0.000202226	42.5249	0.000201214		12.7006	0.000202489	42.5249	0.000201279		12.7006	0.000202278	42.5249	0.000201188		12.7006	0.000202347	42.5249	0.000201263		12.7007	0.000147203			12.8	4.826e-06	42.5425	4.826e-06		12.8	4.738e-06	42.5425	4.738e-06		12.8	4.667e-06	42.5425	4.667e-06		12.8
12.8007	0.000202545	42.5447	0.000201291		12.8006	0.000202009	42.546	0.000201171		12.8006	0.000202205	42.5447	0.000201213		12.8007	0.000202471	42.5447	0.000201295		12.8006	0.000202265	42.5447	0.000201183		12.8006	0.000202335	42.5447	0.000201249		12.8007	0.000147198			12.9	4.824e-06	42.5626	4.824e-06		12.9	4.737e-06	42.5626	4.737e-06		12.9	4.666e-06	42.5626	4.666e-06		12.9
12.9007	0.000202532	42.5646	0.000201338		12.9007	0.000201998	42.5659	0.000201186		12.9007	0.000202185	42.5646	0.00020121		12.9007	0.000202452	42.5646	0.000201233		12.9007	0.000202265	42.5646	0.000201163		12.9007	0.000202316	42.5646	0.000201225		12.9007	0.000147202			13	4.824e-06	42.5826	4.824e-06		13	4.736e-06	42.5826	4.736e-06		13	4.665e-06	42.5826	4.665e-06		13
13.0007	0.000202513	42.5845	0.000201336		13.0007	0.000201966	42.5858	0.000201134		13.0007	0.000202173	42.5845	0.000201175		13.0007	0.000202442	42.5845	0.000201221		13.0007	0.000202239	42.5845	0.000201155		13.0007	0.000202308	42.5845	0.000201198		13.0007	0.000147203			13.1	4.824e-06	42.6026	4.824e-06		13.1	4.736e-06	42.6026	4.736e-06		13.1	4.665e-06	42.6026	4.665e-06		13.1
13.1007	0.00020249	42.6044	0.000201271		13.1007	0.000201944	42.6057	0.000201058		13.1006	0.000202154	42.6044	0.000201204		13.1007	0.000202415	42.6044	0.00020121		13.1007	0.000202209	42.6044	0.000201079		13.1007	0.000202283	42.6044	0.000201191		13.1007	0.00014719			13.2	4.823e-06	42.6226	4.823e-06		13.2	4.736e-06	42.6226	4.736e-06		13.2	4.663e-06	42.6226	4.663e-06		13.2
13.2007	0.00020246	42.6243	0.000201291		13.2006	0.000201939	42.6256	0.000201111		13.2006	0.000202149	42.6243	0.000201176		13.2006	0.000202393	42.6243	0.000201203		13.2007	0.000202199	42.6243	0.0002011		13.2006	0.000202278	42.6243	0.000201167		13.2006	0.0001472			13.3	4.822e-06	42.6426	4.822e-06		13.3	4.735e-06	42.6426	4.735e-06		13.3	4.663e-06	42.6426	4.663e-06		13.3
13.3007	0.000202433	42.6441	0.000201299		13.3006	0.000201942	42.6455	0.000201095		13.3007	0.000202126	42.6441	0.000201128		13.3006	0.000202363	42.6441	0.0002012		13.3006	0.000202181	42.6441	0.000201116		13.3007	0.00020227	42.6441	0.000201225		13.3007	0.000147201			13.4	4.824e-06	42.6627	4.824e-06		13.4	4.735e-06	42.6627	4.735e-06		13.4	4.662e-06	42.6627	4.662e-06		13.4
13.4007	0.000202424	42.664	0.000201272		13.4007	0.000201926	42.6653	0.000201059		13.4007	0.000202112	42.664	0.000201139		13.4007	0.000202338	42.664	0.000201146		13.4007	0.000202168	42.664	0.000201126		13.4007	0.000202244	42.664	0.000201177		13.4007	0.000147198			13.5	4.822e-06	42.6827	4.822e-06		13.5	4.733e-06	42.6827	4.733e-06		13.5	4.663e-06	42.6827	4.663e-06		13.5
13.5007	0.000202412	42.6839	0.000201251		13.5007	0.000201912	42.6852	0.000201046		13.5007	0.000202103	42.6839	0.00020109		13.5007	0.000202344	42.6839	0.000201152		13.5007	0.00020215	42.6839	0.000201082		13.5007	0.000202221	42.6839	0.000201104		13.5007	0.000147209			13.6	4.821e-06	42.7027	4.821e-06		13.6	4.734e-06	42.7027	4.734e-06		13.6	4.661e-06	42.7027	4.661e-06		13.6
13.6006	0.000202402	42.7038	0.000201242		13.6006	0.00020189	42.7051	0.000201065		13.6007	0.000202089	42.7038	0.00020109		13.6006	0.000202356	42.7038	0.000201152		13.6007	0.000202131	42.7038	0.000201067		13.6007	0.000202218	42.7038	0.000201132		13.6007	0.000147205			13.7	4.82e-06	42.7227	4.82e-06		13.7	4.732e-06	42.7227	4.732e-06		13.7	4.662e-06	42.7227	4.662e-06		13.7
13.7006	0.000202375	42.7237	0.000201189		13.7007	0.000201855	42.725	0.000201026		13.7006	0.00020207	42.7237	0.000201067		13.7007	0.00020235	42.7237	0.000201134		13.7006	0.000202136	42.7237	0.000201027		13.7007	0.000202196	42.7237	0.000201135		13.7006	0.000147203			13.8	4.82e-06	42.7427	4.82e-06		13.8	4.732e-06	42.7427	4.732e-06		13.8	4.661e-06	42.7427	4.661e-06		13.8
13.8007	0.000202359	42.7435	0.00020119		13.8007	0.000201841	42.7449	0.000201024		13.8006	0.000202048	42.7435	0.000201057		13.8007	0.000202314	42.7435	0.000201137		13.8006	0.000202113	42.7435	0.000201047		13.8006	0.000202182	42.7435	0.000201141		13.8007	0.000147207			13.9	4.819e-06	42.7628	4.819e-06		13.9	4.732e-06	42.7628	4.732e-06		13.9	4.66e-06	42.7628	4.66e-06		13.9
13.9007	0.000202316	42.7634	0.000201181		13.9007	0.000201817	42.7648	0.000200971		13.9007	0.000202039	42.7634	0.00020102		13.9007	0.000202291	42.7634	0.000201116		13.9007	0.000202102	42.7634	0.000201007		13.9007	0.000202161	42.7634	0.000201071		13.9007	0.000147206			14	4.818e-06	42.7828	4.818e-06		14	4.732e-06	42.7828	4.732e-06		14	4.66e-06	42.7828	4.66e-06		14
14.0007	0.000202316	42.7833	0.000201163		14.0007	0.000201798	42.7847	0.000200973		14.0007	0.000202021	42.7833	0.000201028		14.0007	0.000202293	42.7833	0.000201102		14.0007	0.000202099	42.7833	0.000201008		14.0007	0.000202143	42.7833	0.000201123		14.0007	0.000147198			14.1	4.819e-06	42.8028	4.819e-06		14.1	4.731e-06	42.8028	4.731e-06		14.1	4.659e-06	42.8028	4.659e-06		14.1
14.1007	0.00020231	42.8032	0.000201177		14.1006	0.00020178	42.8046	0.000200983		14.1006	0.000201987	42.8032	0.000201002		14.1007	0.00020226	42.8032	0.000201062		14.1007	0.000202088	42.8032	0.000200995		14.1006	0.00020215	42.8032	0.000201036		14.1007	0.000147201			14.2	4.817e-06	42.8228	4.817e-06		14.2	4.731e-06	42.8228	4.731e-06		14.2	4.658e-06	42.8228	4.658e-06		14.2
14.2006	0.00020229	42.8231	0.000201141		14.2006	0.00020176	42.8245	0.000200958		14.2007	0.000201978	42.8231	0.000200992		14.2006	0.000202255	42.8231	0.000201028		14.2006	0.000202066	42.8231	0.000200983		14.2007	0.000202122	42.8231	0.000201051		14.2007	0.000147201			14.3	4.816e-06	42.8428	4.816e-06		14.3	4.73e-06	42.8428	4.73e-06		14.3	4.658e-06	42.8428	4.658e-06		14.3
14.3007	0.00020229	42.8429	0.000201106		14.3006	0.000201751	42.8444	0.00020094		14.3006	0.000201992	42.8429	0.000200973		14.3006	0.000202233	42.8429	0.000201067		14.3006	0.000202062	42.8429	0.000200988		14.3006	0.000202127	42.8429	0.000201018		14.3007	0.000147195			14.4	4.815e-06	42.8629	4.815e-06		14.4	4.729e-06	42.8629	4.729e-06		14.4	4.657e-06	42.8629	4.657e-06		14.4
14.4007	0.000202239	42.8628	0.000201119		14.4007	0.000201744	42.8642	0.000200931		14.4007	0.000201958	42.8628	0.000200977		14.4007	0.000202213	42.8628	0.000201024		14.4007	0.000202043	42.8628	0.000200936		14.4007	0.000202107	42.8628	0.000201058		14.4007	0.000147189			14.5	4.815e-06	42.8829	4.815e-06		14.5	4.729e-06	42.8829	4.729e-06		14.5	4.656e-06	42.8829	4.656e-06		14.5
14.5007	0.000202232	42.8827	0.000201103		14.5007	0.000201733	42.8841	0.00020095		14.5007	0.000201951	42.8827	0.000200959		14.5007	0.000202204	42.8827	0.000201017		14.5007	0.000202028	42.8827	0.000200952		14.5007	0.000202091	42.8827	0.000201017		14.5007	0.000147196			14.6	4.815e-06	42.9029	4.815e-06		14.6	4.727e-06	42.9029	4.727e-06		14.6	4.656e-06	42.9029	4.656e-06		14.6
14.6007	0.000202235	42.9026	0.000201078		14.6007	0.000201725	42.904	0.000200891		14.6007	0.000201934	42.9026	0.00020095		14.6006	0.000202196	42.9026	0.000201037		14.6007	0.000202009	42.9026	0.000200919		14.6007	0.00020208	42.9026	0.000200987		14.6007	0.000147204			14.7	4.814e-06	42.9229	4.814e-06		14.7	4.729e-06	42.9229	4.729e-06		14.7	4.656e-06	42.9229	4.656e-06		14.7
14.7006	0.000202216	42.9225	0.000201074		14.7006	0.00020171	42.9239	0.000200884		14.7006	0.000201928	42.9225	0.000200926		14.7007	0.000202167	42.9225	0.000200979		14.7007	0.000201989	42.9225	0.000200885		14.7006	0.000202065	42.9225	0.00020099		14.7006	0.000147201			14.8	4.816e-06	42.9429	4.816e-06		14.8	4.726e-06	42.9429	4.726e-06		14.8	4.655e-06	42.9429	4.655e-06		14.8
14.8007	0.000202194	42.9423	0.000201071		14.8007	0.000201694	42.9438	0.000200894		14.8007	0.000201902	42.9423	0.000200849		14.8006	0.000202164	42.9423	0.000200976		14.8007	0.000201977	42.9423	0.000200878		14.8006	0.000202043	42.9423	0.000200968		14.8006	0.000147203			14.9	4.813e-06	42.963	4.813e-06		14.9	4.726e-06	42.963	4.726e-06		14.9	4.655e-06	42.963	4.655e-06		14.9
14.9007	0.00020218	42.9622	0.000201069		14.9007	0.000201688	42.9637	0.000200864		14.9007	0.000201885	42.9622	0.000200888		14.9007	0.000202163	42.9622	0.000200964		14.9007	0.000201961	42.9622	0.000200876		14.9007	0.000202022	42.9622	0.000200936		14.9007	0.000147196			15	4.813e-06	42.983	4.813e-06		15	4.727e-06	42.983	4.727e-06		15	4.654e-06	42.983	4.654e-06		15
15.0007	0.000202167	42.9821	0.00020102		15.0007	0.00020166	42.9836	0.000200867		15.0007	0.000201864	42.9821	0.00020092		15.0007	0.000202146	42.9821	0.000200921		15.0007	0.000201942	42.9821	0.000200866		15.0007	0.000202012	42.9821	0.000200919		15.0007	0.000147193			15.1	4.813e-06	43.003	4.813e-06		15.1	4.726e-06	43.003	4.726e-06		15.1	4.654e-06	43.003	4.654e-06		15.1
15.1007	0.000202136	43.002	0.000200986		15.1007	0.000201647	43.0035	0.000200816		15.1006	0.000201858	43.002	0.000200879		15.1007	0.000202119	43.002	0.000200899		15.1006	0.000201927	43.002	0.000200863		15.1006	0.000202023	43.002	0.000200891		15.1007	0.000147194			15.2	4.81e-06	43.023	4.81e-06		15.2	4.726e-06	43.023	4.726e-06		15.2	4.654e-06	43.023	4.654e-06		15.2
15.2007	0.000202141	43.0219	0.00020101		15.2006	0.000201634	43.0234	0.000200814		15.2007	0.000201848	43.0219	0.000200874		15.2007	0.000202093	43.0219	0.000200876		15.2006	0.000201899	43.0219	0.000200849		15.2007	0.000202021	43.0219	0.000200889		15.2006	0.000147191			15.3	4.811e-06	43.043	4.811e-06		15.3	4.725e-06	43.043	4.725e-06		15.3	4.653e-06	43.043	4.653e-06		15.3
15.3006	0.00020214	43.0417	0.000200966		15.3007	0.00020164	43.0433	0.000200797		15.3007	0.000201808	43.0417	0.000200822		15.3006	0.000202092	43.0417	0.000200919		15.3006	0.000201897	43.0417	0.000200844		15.3006	0.000201977	43.0417	0.000200896		15.3007	0.000147188			15.4	4.81e-06	43.0631	4.81e-06		15.4	4.724e-06	43.0631	4.724e-06		15.4	4.655e-06	43.0631	4.655e-06		15.4
15.4007	0.000202126	43.0616	0.000201098		15.4007	0.000201602	43.0632	0.000200798		15.4007	0.000201816	43.0616	0.000200852		15.4007	0.000202078	43.0616	0.000200942		15.4007	0.00020189	43.0616	0.000200797		15.4007	0.000201954	43.0616	0.000200907		15.4007	0.000147192			15.5	4.81e-06	43.0831	4.81e-06		15.5	4.724e-06	43.0831	4.724e-06		15.5	4.655e-06	43.0831	4.655e-06		15.5
15.5007	0.000202113	43.0815	0.000200882		15.5007	0.00020159	43.083	0.000200751		15.5007	0.000201791	43.0815	0.000200777		15.5007	0.00020206	43.0815	0.000200802		15.5007	0.000201898	43.0815	0.000200825		15.5007	0.000201941	43.0815	0.000200847		15.5007	0.000147187			15.6	4.811e-06	43.1031	4.811e-06		15.6	4.726e-06	43.1031	4.726e-06		15.6	4.653e-06	43.1031	4.653e-06		15.6
15.6006	0.000202082	43.1014	0.000200915		15.6006	0.000201593	43.1029	0.000200771		15.6007	0.000201782	43.1014	0.000200903		15.6006	0.000202043	43.1014	0.000200833		15.6007	0.000201855	43.1014	0.000200804		15.6006	0.000201931	43.1014	0.000200817		15.6007	0.000147199			15.7	4.81e-06	43.1231	4.81e-06		15.7	4.724e-06	43.1231	4.724e-06		15.7	4.654e-06	43.1231	4.654e-06		15.7
15.7006	0.00020205	43.1213	0.000200909		15.7007	0.000201587	43.1228	0.000200755		15.7007	0.000201772	43.1213	0.000200806		15.7006	0.000202059	43.1213	0.000200812		15.7006	0.000201835	43.1213	0.000200763		15.7007	0.000201925	43.1213	0.000200828		15.7007	0.000147198			15.8	4.81e-06	43.1431	4.81e-06		15.8	4.723e-06	43.1431	4.723e-06		15.8	4.654e-06	43.1431	4.654e-06		15.8
15.8007	0.000202043	43.1412	0.000200891		15.8007	0.000201578	43.1427	0.000200696		15.8007	0.000201781	43.1412	0.00020077		15.8006	0.000202037	43.1412	0.000200788		15.8007	0.000201844	43.1412	0.000200775		15.8006	0.000201891	43.1412	0.000200833		15.8007	0.000147194			15.9	4.81e-06	43.1632	4.81e-06		15.9	4.724e-06	43.1632	4.724e-06		15.9	4.652e-06	43.1632	4.652e-06		15.9
15.9007	0.000202046	43.161	0.000200866		15.9007	0.000201545	43.1626	0.000200712		15.9007	0.000201755	43.161	0.000200757		15.9007	0.000202014	43.161	0.000200777		15.9007	0.000201814	43.161	0.000200756		15.9007	0.000201874	43.161	0.000200787		15.9007	0.000147199			16	4.808e-06	43.1832	4.808e-06		16	4.722e-06	43.1832	4.722e-06		16	4.652e-06	43.1832	4.652e-06		16
16.0007	0.000202018	43.1809	0.000200882		16.0007	0.000201537	43.1825	0.000200685		16.0007	0.00020173	43.1809	0.000200709		16.0007	0.000201991	43.1809	0.000200822		16.0007	0.000201793	43.1809	0.000200715		16.0007	0.000201883	43.1809	0.000200727		16.0007	0.000147195			16.1	4.807e-06	43.2032	4.807e-06		16.1	4.724e-06	43.2032	4.724e-06		16.1	4.652e-06	43.2032	4.652e-06		16.1
16.1007	0.000202003	43.2008	0.000200942		16.1007	0.000201498	43.2024	0.000200658		16.1007	0.000201711	43.2008	0.000200717		16.1007	0.000201974	43.2008	0.000200795		16.1007	0.000201777	43.2008	0.00020072		16.1007	0.000201883	43.2008	0.000200767		16.1007	0.000147184			16.2	4.808e-06	43.2232	4.808e-06		16.2	4.723e-06	43.2232	4.723e-06		16.2	4.651e-06	43.2232	4.651e-06		16.2
16.2007	0.000201986	43.2207	0.000200849		16.2007	0.000201461	43.2223	0.000200667		16.2006	0.000201694	43.2207	0.000200703		16.2007	0.000201957	43.2207	0.000200764		16.2007	0.000201769	43.2207	0.000200681		16.2006	0.000201836	43.2207	0.000200773		16.2006	0.000147187			16.3	4.808e-06	43.2432	4.808e-06		16.3	4.722e-06	43.2432	4.722e-06		16.3	4.651e-06	43.2432	4.651e-06		16.3
16.3007	0.000201966	43.2406	0.000200828		16.3007	0.000201469	43.2422	0.000200643		16.3007	0.000201685	43.2406	0.000200648		16.3007	0.000201942	43.2406	0.00020073		16.3007	0.00020176	43.2406	0.000200746		16.3007	0.000201829	43.2406	0.000200725		16.3007	0.000147189			16.4	4.807e-06	43.2633	4.807e-06		16.4	4.722e-06	43.2633	4.722e-06		16.4	4.652e-06	43.2633	4.652e-06		16.4
16.4007	0.000201956	43.2604	0.000200863		16.4007	0.000201462	43.2621	0.000200624		16.4007	0.000201659	43.2604	0.000200683		16.4006	0.000201937	43.2604	0.000200728		16.4006	0.00020173	43.2604	0.000200713		16.4007	0.000201808	43.2604	0.00020067		16.4007	0.000147188			16.5	4.806e-06	43.2833	4.806e-06		16.5	4.723e-06	43.2833	4.723e-06		16.5	4.651e-06	43.2833	4.651e-06		16.5
16.5007	0.000201945	43.2803	0.000200771		16.5007	0.000201441	43.2819	0.000200624		16.5007	0.00020164	43.2803	0.000200679		16.5007	0.000201919	43.2803	0.000200698		16.5007	0.00020171	43.2803	0.000200639		16.5007	0.000201784	43.2803	0.000200706		16.5007	0.000147194			16.6	4.808e-06	43.3033	4.808e-06		16.6	4.722e-06	43.3033	4.722e-06		16.6	4.651e-06	43.3033	4.651e-06		16.6
16.6007	0.000201938	43.3002	0.000200774		16.6007	0.00020143	43.3018	0.0002006		16.6007	0.000201664	43.3002	0.000200636		16.6007	0.000201895	43.3002	0.000200704		16.6007	0.000201717	43.3002	0.00020063		16.6007	0.00020178	43.3002	0.000200699		16.6007	0.000147193			16.7	4.806e-06	43.3233	4.806e-06		16.7	4.721e-06	43.3233	4.721e-06		16.7	4.651e-06	43.3233	4.651e-06		16.7
16.7006	0.000201915	43.3201	0.00020076		16.7007	0.00020143	43.3217	0.000200599		16.7007	0.00020164	43.3201	0.000200632		16.7006	0.00020188	43.3201	0.000200692		16.7006	0.000201705	43.3201	0.000200609		16.7007	0.000201771	43.3201	0.000200667		16.7007	0.000147189			16.8	4.806e-06	43.3433	4.806e-06		16.8	4.723e-06	43.3433	4.723e-06		16.8	4.652e-06	43.3433	4.652e-06		16.8
16.8007	0.00020189	43.34	0.000200741		16.8007	0.00020143	43.3416	0.000200605		16.8007	0.000201614	43.34	0.000200615		16.8007	0.00020187	43.34	0.00020068		16.8007	0.000201689	43.34	0.000200594		16.8007	0.000201743	43.34	0.000200639		16.8007	0.000147193			16.9	4.806e-06	43.3634	4.806e-06		16.9	4.723e-06	43.3634	4.723e-06		16.9	4.651e-06	43.3634	4.651e-06		16.9
16.9007	0.000201871	43.3598	0.000200741		16.9007	0.000201387	43.3615	0.000200553		16.9006	0.000201617	43.3598	0.000200607		16.9007	0.000201856	43.3598	0.000200644		16.9006	0.000201673	43.3598	0.000200603		16.9006	0.000201743	43.3598	0.000200662		16.9007	0.000147189			17	4.807e-06	43.3834	4.807e-06		17	4.723e-06	43.3834	4.723e-06		17	4.651e-06	43.3834	4.651e-06		17
17.0007	0.000201859	43.3797	0.000200741		17.0007	0.000201383	43.3814	0.000200573		17.0007	0.000201572	43.3797	0.000200565		17.0007	0.00020184	43.3797	0.000200651		17.0007	0.000201654	43.3797	0.000200564		17.0007	0.000201722	43.3797	0.000200638		17.0007	0.000147187			17.1	4.806e-06	43.4034	4.806e-06		17.1	4.722e-06	43.4034	4.722e-06		17.1	4.652e-06	43.4034	4.652e-06		17.1
17.1007	0.000201858	43.3996	0.000200709		17.1007	0.000201371	43.4013	0.000200538		17.1007	0.000201556	43.3996	0.000200606		17.1007	0.000201825	43.3996	0.000200659		17.1007	0.000201639	43.3996	0.000200561		17.1007	0.000201722	43.3996	0.000200608		17.1007	0.000147191			17.2	4.807e-06	43.4234	4.807e-06		17.2	4.722e-06	43.4234	4.722e-06		17.2	4.652e-06	43.4234	4.652e-06		17.2
17.2007	0.000201839	43.4195	0.000200679		17.2006	0.000201354	43.4212	0.000200535		17.2006	0.000201553	43.4195	0.00020057		17.2006	0.000201811	43.4195	0.000200635		17.2007	0.000201635	43.4195	0.000200552		17.2006	0.000201689	43.4195	0.000200612		17.2007	0.000147196			17.3	4.807e-06	43.4434	4.807e-06		17.3	4.721e-06	43.4434	4.721e-06		17.3	4.651e-06	43.4434	4.651e-06		17.3
17.3007	0.000201806	43.4394	0.00020068		17.3007	0.000201317	43.4411	0.000200523		17.3007	0.000201531	43.4394	0.000200531		17.3007	0.000201811	43.4394	0.000200607		17.3007	0.000201621	43.4394	0.000200531		17.3007	0.000201685	43.4394	0.000200595		17.3007	0.000147193			17.4	4.806e-06	43.4635	4.806e-06		17.4	4.721e-06	43.4635	4.721e-06		17.4	4.652e-06	43.4635	4.652e-06		17.4
17.4006	0.000201789	43.4592	0.000200671		17.4007	0.000201326	43.461	0.000200496		17.4007	0.000201527	43.4592	0.000200525		17.4007	0.000201793	43.4592	0.000200604		17.4006	0.000201595	43.4592	0.00020052		17.4007	0.000201675	43.4592	0.000200585		17.4007	0.000147189			17.5	4.807e-06	43.4835	4.807e-06		17.5	4.722e-06	43.4835	4.722e-06		17.5	4.651e-06	43.4835	4.651e-06		17.5
17.5007	0.00020177	43.4791	0.00020065		17.5007	0.000201302	43.4809	0.000200473		17.5007	0.000201523	43.4791	0.000200523		17.5007	0.000201766	43.4791	0.000200573		17.5007	0.0002016	43.4791	0.00020051		17.5007	0.00020164	43.4791	0.000200569		17.5007	0.000147201			17.6	4.807e-06	43.5035	4.807e-06		17.6	4.722e-06	43.5035	4.722e-06		17.6	4.651e-06	43.5035	4.651e-06		17.6
17.6007	0.000201764	43.499	0.000200649		17.6007	0.000201294	43.5007	0.000200468		17.6007	0.000201493	43.499	0.000200512		17.6007	0.000201734	43.499	0.000200563		17.6007	0.000201558	43.499	0.000200497		17.6007	0.00020163	43.499	0.000200579		17.6007	0.000147189			17.7	4.805e-06	43.5235	4.805e-06		17.7	4.722e-06	43.5235	4.722e-06		17.7	4.652e-06	43.5235	4.652e-06		17.7
17.7007	0.000201757	43.5189	0.000200617		17.7006	0.000201282	43.5206	0.000200469		17.7007	0.000201468	43.5189	0.000200475		17.7006	0.000201738	43.5189	0.000200555		17.7006	0.000201556	43.5189	0.00020047		17.7007	0.00020164	43.5189	0.00020054		17.7006	0.000147186			17.8	4.808e-06	43.5435	4.808e-06		17.8	4.722e-06	43.5435	4.722e-06		17.8	4.653e-06	43.5435	4.653e-06		17.8
17.8007	0.000201752	43.5388	0.000200608		17.8007	0.00020126	43.5405	0.000200447		17.8007	0.000201456	43.5388	0.000200477		17.8007	0.000201717	43.5388	0.000200539		17.8007	0.000201556	43.5388	0.000200467		17.8007	0.000201605	43.5388	0.00020055		17.8007	0.000147182			17.9	4.806e-06	43.5636	4.806e-06		17.9	4.723e-06	43.5636	4.723e-06		17.9	4.653e-06	43.5636	4.653e-06		17.9
17.9006	0.00020172	43.5586	0.000200595		17.9007	0.000201233	43.5604	0.000200418		17.9006	0.000201445	43.5586	0.000200451		17.9006	0.00020171	43.5586	0.00020052		17.9007	0.000201529	43.5586	0.000200455		17.9007	0.000201603	43.5586	0.000200533		17.9007	0.000147193			18	4.806e-06	43.5836	4.806e-06		18	4.721e-06	43.5836	4.721e-06		18	4.653e-06	43.5836	4.653e-06		18
18.0007	0.00020172	43.5785	0.000200562		18.0007	0.000201223	43.5803	0.000200409		18.0007	0.00020142	43.5785	0.000200454		18.0007	0.000201697	43.5785	0.000200532		18.0007	0.000201542	43.5785	0.000200437		18.0007	0.000201567	43.5785	0.000200505		18.0007	0.000147184			18.1	4.807e-06	43.6036	4.807e-06		18.1	4.721e-06	43.6036	4.721e-06		18.1	4.653e-06	43.6036	4.653e-06		18.1
18.1007	0.000201717	43.5984	0.000200575		18.1007	0.000201225	43.6002	0.000200417		18.1007	0.000201427	43.5984	0.000200431		18.1007	0.000201657	43.5984	0.000200531		18.1007	0.000201525	43.5984	0.000200433		18.1007	0.000201567	43.5984	0.000200485		18.1007	0.000147184			18.2	4.806e-06	43.6236	4.806e-06		18.2	4.722e-06	43.6236	4.722e-06		18.2	4.654e-06	43.6236	4.654e-06		18.2
18.2007	0.000201699	43.6183	0.000200556		18.2007	0.000201219	43.6201	0.000200381		18.2007	0.0002014	43.6183	0.000200421		18.2006	0.000201644	43.6183	0.000200495		18.2006	0.000201504	43.6183	0.000200426		18.2006	0.000201551	43.6183	0.000200479		18.2007	0.000147189			18.3	4.807e-06	43.6436	4.807e-06		18.3	4.722e-06	43.6436	4.722e-06		18.3	4.652e-06	43.6436	4.652e-06		18.3
18.3007	0.000201663	43.6382	0.000200535		18.3007	0.000201186	43.64	0.000200362		18.3007	0.000201377	43.6382	0.000200419		18.3007	0.000201639	43.6382	0.000200484		18.3007	0.000201466	43.6382	0.000200394		18.3007	0.000201579	43.6382	0.000200454		18.3007	0.000147191			18.4	4.807e-06	43.6637	4.807e-06		18.4	4.722e-06	43.6637	4.722e-06		18.4	4.654e-06	43.6637	4.654e-06		18.4
18.4007	0.000201662	43.6581	0.000200512		18.4007	0.000201175	43.6599	0.000200366		18.4006	0.000201354	43.6581	0.000200389		18.4007	0.00020163	43.6581	0.000200476		18.4006	0.000201469	43.6581	0.000200395		18.4007	0.000201521	43.6581	0.000200452		18.4007	0.000147192			18.5	4.806e-06	43.6837	4.806e-06		18.5	4.722e-06	43.6837	4.722e-06		18.5	4.654e-06	43.6837	4.654e-06		18.5
18.5007	0.000201618	43.6779	0.000200509		18.5007	0.000201171	43.6798	0.00020035		18.5007	0.000201343	43.6779	0.000200389		18.5007	0.000201616	43.6779	0.000200437		18.5007	0.000201465	43.6779	0.000200372		18.5007	0.000201545	43.6779	0.00020044		18.5007	0.000147198			18.6	4.806e-06	43.7037	4.806e-06		18.6	4.722e-06	43.7037	4.722e-06		18.6	4.654e-06	43.7037	4.654e-06		18.6
18.6007	0.000201612	43.6978	0.000200491		18.6007	0.000201186	43.6997	0.000200337		18.6007	0.000201343	43.6978	0.000200362		18.6007	0.000201592	43.6978	0.000200439		18.6007	0.000201476	43.6978	0.000200354		18.6007	0.000201489	43.6978	0.000200435		18.6007	0.000147195			18.7	4.807e-06	43.7237	4.807e-06		18.7	4.723e-06	43.7237	4.723e-06		18.7	4.653e-06	43.7237	4.653e-06		18.7
18.7006	0.000201603	43.7177	0.000200477		18.7006	0.000201134	43.7195	0.000200332		18.7007	0.000201309	43.7177	0.00020036		18.7007	0.000201596	43.7177	0.000200428		18.7006	0.00020145	43.7177	0.000200339		18.7006	0.000201479	43.7177	0.000200395		18.7007	0.00014719			18.8	4.807e-06	43.7437	4.807e-06		18.8	4.724e-06	43.7437	4.724e-06		18.8	4.653e-06	43.7437	4.653e-06		18.8
18.8007	0.000201583	43.7376	0.00020046		18.8007	0.000201058	43.7394	0.000200305		18.8007	0.000201324	43.7376	0.000200349		18.8007	0.000201587	43.7376	0.000200399		18.8007	0.000201411	43.7376	0.000200335		18.8007	0.000201481	43.7376	0.000200378		18.8007	0.000147188			18.9	4.807e-06	43.7638	4.807e-06		18.9	4.723e-06	43.7638	4.723e-06		18.9	4.653e-06	43.7638	4.653e-06		18.9
18.9007	0.000201568	43.7575	0.000200454		18.9007	0.000201111	43.7593	0.000200279		18.9006	0.000201291	43.7575	0.000200344		18.9007	0.00020157	43.7575	0.000200395		18.9007	0.00020144	43.7575	0.000200319		18.9006	0.000201439	43.7575	0.000200377		18.9006	0.000147195			19	4.807e-06	43.7838	4.807e-06		19	4.723e-06	43.7838	4.723e-06		19	4.654e-06	43.7838	4.654e-06		19
19.0007	0.00020154	43.7773	0.000200444		19.0007	0.000201095	43.7792	0.000200285		19.0007	0.000201289	43.7773	0.000200325		19.0007	0.000201552	43.7773	0.000200389		19.0007	0.000201385	43.7773	0.000200288		19.0007	0.000201424	43.7773	0.000200374		19.0007	0.000147188			19.1	4.806e-06	43.8038	4.806e-06		19.1	4.724e-06	43.8038	4.724e-06		19.1	4.654e-06	43.8038	4.654e-06		19.1
19.1007	0.000201556	43.7972	0.000200426		19.1007	0.000201059	43.7991	0.000200286		19.1007	0.000201272	43.7972	0.000200306		19.1007	0.00020154	43.7972	0.000200379		19.1007	0.00020139	43.7972	0.000200286		19.1007	0.000201399	43.7972	0.000200357		19.1007	0.000147186			19.2	4.807e-06	43.8238	4.807e-06		19.2	4.724e-06	43.8238	4.724e-06		19.2	4.654e-06	43.8238	4.654e-06		19.2
19.2006	0.000201561	43.8171	0.000200419		19.2006	0.000201046	43.819	0.000200275		19.2007	0.000201251	43.8171	0.000200293		19.2006	0.000201549	43.8171	0.000200353		19.2006	0.00020138	43.8171	0.000200297		19.2006	0.000201418	43.8171	0.000200369		19.2006	0.000147182			19.3	4.808e-06	43.8438	4.808e-06		19.3	4.725e-06	43.8438	4.725e-06		19.3	4.653e-06	43.8438	4.653e-06		19.3
19.3007	0.000201518	43.837	0.000200414		19.3007	0.000201065	43.8389	0.000200271		19.3007	0.000201225	43.837	0.000200258		19.3007	0.000201484	43.837	0.000200351		19.3007	0.000201357	43.837	0.000200284		19.3007	0.000201383	43.837	0.000200337		19.3007	0.000147183			19.4	4.809e-06	43.8639	4.809e-06		19.4	4.726e-06	43.8639	4.726e-06		19.4	4.654e-06	43.8639	4.654e-06		19.4
19.4006	0.000201494	43.8569	0.000200409		19.4007	0.000201026	43.8588	0.00020023		19.4006	0.000201214	43.8569	0.000200256		19.4007	0.000201484	43.8569	0.000200336		19.4006	0.000201336	43.8569	0.000200243		19.4007	0.000201362	43.8569	0.000200311		19.4006	0.000147184			19.5	4.807e-06	43.8839	4.807e-06		19.5	4.724e-06	43.8839	4.724e-06		19.5	4.653e-06	43.8839	4.653e-06		19.5
19.5007	0.000201441	43.8767	0.000200382		19.5007	0.000201024	43.8787	0.000200222		19.5007	0.000201213	43.8767	0.000200228		19.5007	0.000201474	43.8767	0.000200313		19.5007	0.000201296	43.8767	0.000200234		19.5007	0.000201353	43.8767	0.000200291		19.5007	0.00014719			19.6	4.807e-06	43.9039	4.807e-06		19.6	4.724e-06	43.9039	4.724e-06		19.6	4.655e-06	43.9039	4.655e-06		19.6
19.6007	0.00020146	43.8966	0.00020035		19.6007	0.000200971	43.8986	0.000200197		19.6007	0.00020121	43.8966	0.000200214		19.6007	0.000201467	43.8966	0.000200301		19.6009	0.000201319	43.8966	0.000200222		19.6007	0.000201343	43.8966	0.000200293		19.6007	0.000147189			19.7	4.806e-06	43.9239	4.806e-06		19.7	4.723e-06	43.9239	4.723e-06		19.7	4.656e-06	43.9239	4.656e-06		19.7
19.7006	0.000201445	43.9165	0.000200382		19.7007	0.000200973	43.9184	0.000200198		19.7007	0.000201175	43.9165	0.000200228		19.7007	0.000201448	43.9165	0.000200307		19.7007	0.00020127	43.9165	0.000200214		19.7006	0.000201326	43.9165	0.000200272		19.7007	0.000147182			19.8	4.806e-06	43.9439	4.806e-06		19.8	4.724e-06	43.9439	4.724e-06		19.8	4.655e-06	43.9439	4.655e-06		19.8
19.8007	0.000201429	43.9364	0.000200332		19.8007	0.000200983	43.9383	0.000200208		19.8007	0.000201204	43.9364	0.000200222		19.8007	0.00020144	43.9364	0.000200297		19.8007	0.000201275	43.9364	0.000200216		19.8007	0.000201309	43.9364	0.00020027		19.8007	0.000147181			19.9	4.806e-06	43.964	4.806e-06		19.9	4.724e-06	43.964	4.724e-06		19.9	4.655e-06	43.964	4.655e-06		19.9
19.9006	0.000201422	43.9563	0.000200337		19.9006	0.000200958	43.9582	0.00020017		19.9007	0.000201176	43.9563	0.000200211		19.9006	0.000201435	43.9563	0.00020029		19.9007	0.000201263	43.9563	0.000200194		19.9007	0.000201294	43.9563	0.000200269		19.9006	0.000147179			20	4.807e-06	43.984	4.807e-06		20	4.725e-06	43.984	4.725e-06		20	4.654e-06	43.984	4.654e-06		20
20.0007	0.000201406	43.9761	0.000200315		20.0007	0.00020094	43.9781	0.000200155		20.0007	0.000201128	43.9761	0.000200184		20.0007	0.0002014	43.9761	0.000200262		20.0007	0.000201256	43.9761	0.000200189		20.0007	0.000201312	43.9761	0.000200253		20.0007	0.000147189			20.1	4.808e-06	44.004	4.808e-06		20.1	4.724e-06	44.004	4.724e-06		20.1	4.653e-06	44.004	4.653e-06		20.1
20.1007	0.000201383	43.996	0.000200302		20.1007	0.000200931	43.998	0.000200154		20.1007	0.000201139	43.996	0.000200164		20.1007	0.000201373	43.996	0.000200255		20.1007	0.00020123	43.996	0.000200171		20.1007	0.000201314	43.996	0.000200232		20.1007	0.000147179			20.2	4.808e-06	44.024	4.808e-06		20.2	4.724e-06	44.024	4.724e-06		20.2	4.654e-06	44.024	4.654e-06		20.2
20.2006	0.000201356	44.0159	0.000200295		20.2007	0.00020095	44.0179	0.000200139		20.2007	0.00020109	44.0159	0.000200145		20.2007	0.000201354	44.0159	0.000200224		20.2006	0.000201225	44.0159	0.000200152		20.2007	0.000201263	44.0159	0.000200201		20.2007	0.000147177			20.3	4.807e-06	44.044	4.807e-06		20.3	4.723e-06	44.044	4.723e-06		20.3	4.655e-06	44.044	4.655e-06		20.3
20.3007	0.000201368	44.0358	0.000200276		20.3007	0.000200891	44.0378	0.000200124		20.3007	0.00020109	44.0358	0.000200136		20.3007	0.000201356	44.0358	0.000200213		20.3007	0.000201231	44.0358	0.000200136		20.3007	0.000201249	44.0358	0.000200192		20.3007	0.000147179			20.4	4.806e-06	44.0641	4.806e-06		20.4	4.722e-06	44.0641	4.722e-06		20.4	4.656e-06	44.0641	4.656e-06		20.4
20.4007	0.000201291	44.0557	0.000200254		20.4006	0.000200884	44.0577	0.000200122		20.4007	0.000201067	44.0557	0.000200136		20.4006	0.000201361	44.0557	0.000200209		20.4007	0.000201188	44.0557	0.00020014		20.4007	0.000201225	44.0557	0.000200182		20.4007	0.000147172			20.5	4.805e-06	44.0841	4.805e-06		20.5	4.722e-06	44.0841	4.722e-06		20.5	4.657e-06	44.0841	4.657e-06		20.5
20.5007	0.000201338	44.0755	0.000200247		20.5007	0.000200894	44.0776	0.000200088		20.5007	0.000201057	44.0755	0.000200113		20.5007	0.000201333	44.0755	0.000200197		20.5007	0.000201183	44.0755	0.000200101		20.5007	0.000201198	44.0755	0.000200182		20.5007	0.00014718			20.6	4.805e-06	44.1041	4.805e-06		20.6	4.723e-06	44.1041	4.723e-06		20.6	4.656e-06	44.1041	4.656e-06		20.6
20.6007	0.000201336	44.0954	0.000200253		20.6007	0.000200864	44.0975	0.00020007		20.6007	0.00020102	44.0954	0.000200115		20.6007	0.000201324	44.0954	0.000200181		20.6007	0.000201163	44.0954	0.00020011		20.6007	0.000201191	44.0954	0.000200169		20.6007	0.000147186			20.7	4.806e-06	44.1241	4.806e-06		20.7	4.724e-06	44.1241	4.724e-06		20.7	4.654e-06	44.1241	4.654e-06		20.7
20.7007	0.000201271	44.1153	0.000200227		20.7007	0.000200867	44.1174	0.00020008		20.7007	0.000201028	44.1153	0.000200104		20.7006	0.000201277	44.1153	0.000200178		20.7007	0.000201155	44.1153	0.000200124		20.7006	0.000201167	44.1153	0.000200152		20.7006	0.000147181			20.8	4.806e-06	44.1441	4.806e-06		20.8	4.724e-06	44.1441	4.724e-06		20.8	4.653e-06	44.1441	4.653e-06		20.8
20.8007	0.000201291	44.1352	0.000200177		20.8007	0.000200816	44.1372	0.000200067		20.8007	0.000201002	44.1352	0.000200076		20.8007	0.000201285	44.1352	0.000200136		20.8007	0.000201079	44.1352	0.000200089		20.8007	0.000201225	44.1352	0.000200128		20.8007	0.000147184			20.9	4.807e-06	44.1642	4.807e-06		20.9	4.725e-06	44.1642	4.725e-06		20.9	4.653e-06	44.1642	4.653e-06		20.9
20.9007	0.000201299	44.1551	0.000200195		20.9006	0.000200814	44.1571	0.000200044		20.9007	0.000200992	44.1551	0.000200059		20.9006	0.000201279	44.1551	0.000200142		20.9006	0.0002011	44.1551	0.000200067		20.9006	0.000201177	44.1551	0.000200141		20.9006	0.000147185			21	4.808e-06	44.1842	4.808e-06		21	4.724e-06	44.1842	4.724e-06		21	4.652e-06	44.1842	4.652e-06		21
21.0007	0.000201272	44.175	0.000200171		21.0007	0.000200797	44.177	0.00020004		21.0007	0.000200973	44.175	0.000200051		21.0007	0.000201295	44.175	0.000200133		21.0007	0.000201116	44.175	0.000200061		21.0007	0.000201104	44.175	0.00020013		21.0007	0.000147179			21.1	4.806e-06	44.2042	4.806e-06		21.1	4.723e-06	44.2042	4.723e-06		21.1	4.652e-06	44.2042	4.652e-06		21.1
21.1007	0.000201251	44.1948	0.00020016		21.1007	0.000200798	44.1969	0.000200014		21.1007	0.000200977	44.1948	0.000200039		21.1007	0.000201233	44.1948	0.000200104		21.1007	0.000201126	44.1948	0.000200028		21.1007	0.000201132	44.1948	0.000200088		21.1007	0.000147175			21.2	4.806e-06	44.2242	4.806e-06		21.2	4.721e-06	44.2242	4.721e-06		21.2	4.653e-06	44.2242	4.653e-06		21.2
21.2006	0.000201242	44.2147	0.000200154		21.2007	0.000200751	44.2168	0.00019999		21.2007	0.000200959	44.2147	0.000200029		21.2007	0.000201221	44.2147	0.000200092		21.2006	0.000201082	44.2147	0.000200026		21.2006	0.000201135	44.2147	0.000200082		21.2007	0.000147182			21.3	4.804e-06	44.2442	4.804e-06		21.3	4.719e-06	44.2442	4.719e-06		21.3	4.653e-06	44.2442	4.653e-06		21.3
21.3007	0.000201189	44.2346	0.000200153		21.3007	0.000200771	44.2367	0.000199988		21.3007	0.00020095	44.2346	0.000200044		21.3007	0.00020121	44.2346	0.000200077		21.3007	0.000201067	44.2346	0.000200003		21.3007	0.000201141	44.2346	0.000200077		21.3007	0.000147176			21.4	4.804e-06	44.2643	4.804e-06		21.4	4.72e-06	44.2643	4.72e-06		21.4	4.654e-06	44.2643	4.654e-06		21.4
21.4007	0.00020119	44.2545	0.000200127		21.4007	0.000200755	44.2566	0.000199979		21.4007	0.000200926	44.2545	0.000200009		21.4007	0.000201203	44.2545	0.000200055		21.4006	0.000201027	44.2545	0.00019999		21.4007	0.000201071	44.2545	0.000200047		21.4007	0.000147182			21.5	4.802e-06	44.2843	4.802e-06		21.5	4.719e-06	44.2843	4.719e-06		21.5	4.654e-06	44.2843	4.654e-06		21.5
21.5007	0.000201181	44.2744	0.00020009		21.5007	0.000200696	44.2765	0.000199972		21.5007	0.000200849	44.2744	0.000199987		21.5007	0.0002012	44.2744	0.000200045		21.5007	0.000201047	44.2744	0.000199967		21.5007	0.000201123	44.2744	0.00020004		21.5007	0.000147179			21.6	4.801e-06	44.3043	4.801e-06		21.6	4.72e-06	44.3043	4.72e-06		21.6	4.654e-06	44.3043	4.654e-06		21.6
21.6007	0.000201163	44.2942	0.000200086		21.6007	0.000200712	44.2964	0.000199947		21.6007	0.000200888	44.2942	0.000199987		21.6007	0.000201146	44.2942	0.000200041		21.6007	0.000201007	44.2942	0.000199958		21.6007	0.000201036	44.2942	0.000200014		21.6007	0.000147177			21.7	4.801e-06	44.3243	4.801e-06		21.7	4.721e-06	44.3243	4.721e-06		21.7	4.654e-06	44.3243	4.654e-06		21.7
21.7006	0.000201177	44.3141	0.000200077		21.7006	0.000200685	44.3163	0.000199927		21.7006	0.00020092	44.3141	0.000199957		21.7006	0.000201152	44.3141	0.000200035		21.7007	0.000201008	44.3141	0.00019995		21.7007	0.000201051	44.3141	0.00020001		21.7006	0.000147181			21.8	4.8e-06	44.3443	4.8e-06		21.8	4.721e-06	44.3443	4.721e-06		21.8	4.652e-06	44.3443	4.652e-06		21.8
21.8007	0.000201141	44.334	0.000200058		21.8007	0.000200658	44.3362	0.00019994		21.8007	0.000200879	44.334	0.000199956		21.8007	0.000201152	44.334	0.00020002		21.8007	0.000200995	44.334	0.00019994		21.8007	0.000201018	44.334	0.000200018		21.8007	0.000147176			21.9	4.802e-06	44.3644	4.802e-06		21.9	4.721e-06	44.3644	4.721e-06		21.9	4.651e-06	44.3644	4.651e-06		21.9
21.9007	0.000201106	44.3539	0.000200031		21.9006	0.000200667	44.356	0.000199913		21.9006	0.000200874	44.3539	0.000199943		21.9006	0.000201134	44.3539	0.000200007		21.9006	0.000200983	44.3539	0.000199937		21.9006	0.000201058	44.3539	0.000199986		21.9007	0.000147178			22	4.801e-06	44.3844	4.801e-06		22	4.722e-06	44.3844	4.722e-06		22	4.65e-06	44.3844	4.65e-06		22
22.0007	0.000201119	44.3738	0.000200018		22.0007	0.000200643	44.3759	0.000199924		22.0007	0.000200822	44.3738	0.000199915		22.0007	0.000201137	44.3738	0.000199996		22.0007	0.000200988	44.3738	0.000199913		22.0007	0.000201017	44.3738	0.000199969		22.0007	0.00014718			22.1	4.802e-06	44.4044	4.802e-06		22.1	4.722e-06	44.4044	4.722e-06		22.1	4.65e-06	44.4044	4.65e-06		22.1
22.1007	0.000201103	44.3936	0.000200046		22.1007	0.000200624	44.3958	0.000199885		22.1007	0.000200852	44.3936	0.000199898		22.1007	0.000201116	44.3936	0.000199983		22.1007	0.000200936	44.3936	0.000199902		22.1007	0.000200987	44.3936	0.000199957		22.1007	0.000147177			22.2	4.801e-06	44.4244	4.801e-06		22.2	4.722e-06	44.4244	4.722e-06		22.2	4.651e-06	44.4244	4.651e-06		22.2
22.2007	0.000201078	44.4135	0.000200019		22.2007	0.000200624	44.4157	0.000199876		22.2006	0.000200777	44.4135	0.000199876		22.2006	0.000201102	44.4135	0.000199977		22.2007	0.000200952	44.4135	0.000199894		22.2006	0.00020099	44.4135	0.000199957		22.2006	0.000147177			22.3	4.8e-06	44.4444	4.8e-06		22.3	4.722e-06	44.4444	4.722e-06		22.3	4.65e-06	44.4444	4.65e-06		22.3
22.3007	0.000201074	44.4334	0.000199996		22.3007	0.0002006	44.4356	0.000199862		22.3007	0.000200903	44.4334	0.000199887		22.3007	0.000201062	44.4334	0.00019994		22.3007	0.000200919	44.4334	0.000199885		22.3007	0.000200968	44.4334	0.000199942		22.3007	0.000147173			22.4	4.801e-06	44.4645	4.801e-06		22.4	4.722e-06	44.4645	4.722e-06		22.4	4.649e-06	44.4645	4.649e-06		22.4
22.4007	0.000201071	44.4533	0.000199973		22.4007	0.000200599	44.4555	0.000199839		22.4007	0.000200806	44.4533	0.000199887		22.4006	0.000201028	44.4533	0.000199946		22.4006	0.000200885	44.4533	0.000199871		22.4006	0.000200936	44.4533	0.000199947		22.4007	0.000147177			22.5	4.802e-06	44.4845	4.802e-06		22.5	4.721e-06	44.4845	4.721e-06		22.5	4.649e-06	44.4845	4.649e-06		22.5
22.5007	0.000201069	44.4732	0.000199952		22.5007	0.000200605	44.4754	0.000199824		22.5007	0.00020077	44.4732	0.000199873		22.5007	0.000201067	44.4732	0.000199949		22.5007	0.000200878	44.4732	0.000199871		22.5007	0.000200919	44.4732	0.000199937		22.5007	0.000147174			22.6	4.802e-06	44.5045	4.802e-06		22.6	4.722e-06	44.5045	4.722e-06		22.6	4.649e-06	44.5045	4.649e-06		22.6
22.6007	0.00020102	44.493	0.000199956		22.6007	0.000200553	44.4953	0.00019983		22.6007	0.000200757	44.493	0.000199856		22.6007	0.000201024	44.493	0.000199942		22.6007	0.000200876	44.493	0.000199838		22.6007	0.000200891	44.493	0.000199919		22.6007	0.000147171			22.7	4.8e-06	44.5245	4.8e-06		22.7	4.721e-06	44.5245	4.721e-06		22.7	4.649e-06	44.5245	4.649e-06		22.7
22.7006	0.000200986	44.5129	0.000199934		22.7007	0.000200573	44.5152	0.00019982		22.7007	0.000200709	44.5129	0.000199838		22.7007	0.000201017	44.5129	0.000199928		22.7007	0.000200866	44.5129	0.000199843		22.7007	0.000200889	44.5129	0.000199911		22.7007	0.000147146			22.8	4.801e-06	44.5445	4.801e-06		22.8	4.72e-06	44.5445	4.72e-06		22.8	4.651e-06	44.5445	4.651e-06		22.8
22.8007	0.00020101	44.5328	0.0001999		22.8007	0.000200538	44.5351	0.000199809		22.8007	0.000200717	44.5328	0.000199793		22.8007	0.000201037	44.5328	0.000199913		22.8007	0.000200863	44.5328	0.000199835		22.8007	0.000200896	44.5328	0.000199899		22.8007	0.000147158			22.9	4.8e-06	44.5646	4.8e-06		22.9	4.719e-06	44.5646	4.719e-06		22.9	4.65e-06	44.5646	4.65e-06		22.9
22.9007	0.000200966	44.5527	0.000199905		22.9007	0.000200535	44.5549	0.000199803		22.9007	0.000200703	44.5527	0.000199814		22.9007	0.000200979	44.5527	0.000199881		22.9006	0.000200849	44.5527	0.000199811		22.9006	0.000200907	44.5527	0.000199887		22.9007	0.000147167			23	4.8e-06	44.5846	4.8e-06		23	4.719e-06	44.5846	4.719e-06		23	4.65e-06	44.5846	4.65e-06		23
23.0007	0.000201098	44.5726	0.0001999		23.0007	0.000200523	44.5748	0.000199778		23.0007	0.000200648	44.5726	0.000199794		23.0007	0.000200976	44.5726	0.000199886		23.0007	0.000200844	44.5726	0.00019981		23.0007	0.000200847	44.5726	0.000199871		23.0007	0.000147174			23.1	4.797e-06	44.6046	4.797e-06		23.1	4.719e-06	44.6046	4.719e-06		23.1	4.65e-06	44.6046	4.65e-06		23.1
23.1007	0.000200882	44.5924	0.000199876		23.1007	0.000200496	44.5947	0.000199764		23.1007	0.000200683	44.5924	0.000199784		23.1007	0.000200964	44.5924	0.000199876		23.1007	0.000200797	44.5924	0.000199791		23.1007	0.000200817	44.5924	0.000199857		23.1007	0.000147179			23.2	4.797e-06	44.6246	4.797e-06		23.2	4.718e-06	44.6246	4.718e-06		23.2	4.647e-06	44.6246	4.647e-06		23.2
23.2006	0.000200915	44.6123	0.000199876		23.2007	0.000200473	44.6146	0.000199765		23.2006	0.000200679	44.6123	0.000199773		23.2006	0.000200921	44.6123	0.000199827		23.2007	0.000200825	44.6123	0.000199773		23.2006	0.000200828	44.6123	0.000199848		23.2007	0.000147179			23.3	4.797e-06	44.6446	4.797e-06		23.3	4.717e-06	44.6446	4.717e-06		23.3	4.647e-06	44.6446	4.647e-06		23.3
23.3007	0.000200909	44.6322	0.000199869		23.3007	0.000200468	44.6345	0.000199761		23.3007	0.000200636	44.6322	0.000199771		23.3007	0.000200899	44.6322	0.000199836		23.3007	0.000200804	44.6322	0.000199765		23.3007	0.000200833	44.6322	0.000199832		23.3007	0.000147179			23.4	4.798e-06	44.6647	4.798e-06		23.4	4.718e-06	44.6647	4.718e-06		23.4	4.648e-06	44.6647	4.648e-06		23.4
23.4006	0.000200891	44.6521	0.000199853		23.4007	0.000200469	44.6544	0.000199737		23.4007	0.000200632	44.6521	0.000199754		23.4006	0.000200876	44.6521	0.000199829		23.4007	0.000200763	44.6521	0.00019974		23.4007	0.000200787	44.6521	0.000199816		23.4007	0.000147174			23.5	4.798e-06	44.6847	4.798e-06		23.5	4.717e-06	44.6847	4.717e-06		23.5	4.648e-06	44.6847	4.648e-06		23.5
23.5007	0.000200866	44.672	0.000199833		23.5007	0.000200447	44.6743	0.000199735		23.5007	0.000200615	44.672	0.000199752		23.5007	0.000200919	44.672	0.000199826		23.5007	0.000200775	44.672	0.000199725		23.5007	0.000200727	44.672	0.000199808		23.5007	0.000147174			23.6	4.8e-06	44.7047	4.8e-06		23.6	4.718e-06	44.7047	4.718e-06		23.6	4.649e-06	44.7047	4.649e-06		23.6
23.6007	0.000200882	44.6918	0.000199803		23.6007	0.000200418	44.6942	0.000199707		23.6007	0.000200607	44.6918	0.000199754		23.6007	0.000200942	44.6918	0.000199814		23.6007	0.000200756	44.6918	0.000199733		23.6007	0.000200767	44.6918	0.00019978		23.6007	0.000147174			23.7	4.8e-06	44.7247	4.8e-06		23.7	4.718e-06	44.7247	4.718e-06		23.7	4.65e-06	44.7247	4.65e-06		23.7
23.7007	0.000200942	44.7117	0.000199791		23.7006	0.000200409	44.7141	0.000199695		23.7006	0.000200565	44.7117	0.000199707		23.7006	0.000200802	44.7117	0.000199816		23.7007	0.000200715	44.7117	0.000199721		23.7007	0.000200773	44.7117	0.000199785		23.7006	0.00014718			23.8	4.799e-06	44.7447	4.799e-06		23.8	4.719e-06	44.7447	4.719e-06		23.8	4.649e-06	44.7447	4.649e-06		23.8
23.8007	0.000200849	44.7316	0.000199771		23.8007	0.000200417	44.734	0.000199705		23.8007	0.000200606	44.7316	0.000199703		23.8007	0.000200833	44.7316	0.0001998		23.8007	0.00020072	44.7316	0.000199712		23.8007	0.000200725	44.7316	0.000199764		23.8007	0.000147169			23.9	4.799e-06	44.7648	4.799e-06		23.9	4.72e-06	44.7648	4.72e-06		23.9	4.648e-06	44.7648	4.648e-06		23.9
23.9007	0.000200828	44.7515	0.000199775		23.9006	0.000200381	44.7539	0.000199697		23.9007	0.00020057	44.7515	0.00019971		23.9006	0.000200812	44.7515	0.000199756		23.9006	0.000200681	44.7515	0.000199682		23.9007	0.00020067	44.7515	0.000199763		23.9006	0.000147178			24	4.798e-06	44.7848	4.798e-06		24	4.721e-06	44.7848	4.721e-06		24	4.648e-06	44.7848	4.648e-06		24
24.0007	0.000200863	44.7714	0.000199771		24.0007	0.000200362	44.7737	0.000199666		24.0007	0.000200531	44.7714	0.000199698		24.0007	0.000200788	44.7714	0.000199755		24.0007	0.000200746	44.7714	0.000199689		24.0007	0.000200706	44.7714	0.000199746		24.0007	0.000147184			24.1	4.797e-06	44.8048	4.797e-06		24.1	4.719e-06	44.8048	4.719e-06		24.1	4.647e-06	44.8048	4.647e-06		24.1
24.1007	0.000200771	44.7913	0.000199749		24.1007	0.000200366	44.7936	0.000199631		24.1007	0.000200525	44.7913	0.000199672		24.1007	0.000200777	44.7913	0.000199751		24.1007	0.000200713	44.7913	0.000199675		24.1007	0.000200699	44.7913	0.00019973		24.1007	0.000147173			24.2	4.797e-06	44.8248	4.797e-06		24.2	4.717e-06	44.8248	4.717e-06		24.2	4.651e-06	44.8248	4.651e-06		24.2
24.2007	0.000200774	44.8111	0.000199735		24.2006	0.00020035	44.8135	0.000199643		24.2006	0.000200523	44.8111	0.000199666		24.2006	0.000200822	44.8111	0.000199729		24.2006	0.000200639	44.8111	0.000199651		24.2007	0.000200667	44.8111	0.000199727		24.2007	0.000147171			24.3	4.799e-06	44.8448	4.799e-06		24.3	4.717e-06	44.8448	4.717e-06		24.3	4.651e-06	44.8448	4.651e-06		24.3
24.3007	0.00020076	44.831	0.000199705		24.3007	0.000200337	44.8334	0.00019963		24.3007	0.000200512	44.831	0.000199642		24.3007	0.000200795	44.831	0.000199724		24.3007	0.00020063	44.831	0.000199655		24.3007	0.000200639	44.831	0.000199707		24.3007	0.000147175			24.4	4.8e-06	44.8649	4.8e-06		24.4	4.718e-06	44.8649	4.718e-06		24.4	4.65e-06	44.8649	4.65e-06		24.4
24.4007	0.000200741	44.8509	0.00019968		24.4006	0.000200332	44.8533	0.000199609		24.4007	0.000200475	44.8509	0.000199645		24.4006	0.000200764	44.8509	0.000199717		24.4007	0.000200609	44.8509	0.000199642		24.4006	0.000200662	44.8509	0.000199703		24.4006	0.000147174			24.5	4.798e-06	44.8849	4.798e-06		24.5	4.718e-06	44.8849	4.718e-06		24.5	4.65e-06	44.8849	4.65e-06		24.5
24.5007	0.000200741	44.8708	0.00019967		24.5007	0.000200305	44.8732	0.000199603		24.5007	0.000200477	44.8708	0.000199624		24.5007	0.00020073	44.8708	0.000199712		24.5007	0.000200594	44.8708	0.000199633		24.5007	0.000200638	44.8708	0.000199688		24.5007	0.000147175			24.6	4.798e-06	44.9049	4.798e-06		24.6	4.72e-06	44.9049	4.72e-06		24.6	4.652e-06	44.9049	4.652e-06		24.6
24.6007	0.000200741	44.8907	0.000199683		24.6007	0.000200279	44.8931	0.000199576		24.6007	0.000200451	44.8907	0.000199623		24.6007	0.000200728	44.8907	0.000199693		24.6007	0.000200603	44.8907	0.000199621		24.6007	0.000200608	44.8907	0.000199665		24.6007	0.000147174			24.7	4.797e-06	44.9249	4.797e-06		24.7	4.72e-06	44.9249	4.72e-06		24.7	4.653e-06	44.9249	4.653e-06		24.7
24.7007	0.000200709	44.9105	0.000199672		24.7007	0.000200285	44.913	0.000199579		24.7006	0.000200454	44.9105	0.000199606		24.7006	0.000200698	44.9105	0.00019968		24.7007	0.000200564	44.9105	0.000199601		24.7006	0.000200612	44.9105	0.000199648		24.7006	0.000147165			24.8	4.799e-06	44.9449	4.799e-06		24.8	4.72e-06	44.9449	4.72e-06		24.8	4.652e-06	44.9449	4.652e-06		24.8
24.8007	0.000200679	44.9304	0.00019965		24.8007	0.000200286	44.9329	0.000199564		24.8007	0.000200431	44.9304	0.000199586		24.8007	0.000200704	44.9304	0.000199657		24.8007	0.000200561	44.9304	0.000199586		24.8007	0.000200595	44.9304	0.000199655		24.8007	0.000147168			24.9	4.8e-06	44.965	4.8e-06		24.9	4.719e-06	44.965	4.719e-06		24.9	4.652e-06	44.965	4.652e-06		24.9
24.9006	0.00020068	44.9503	0.000199617		24.9007	0.000200275	44.9528	0.000199574		24.9007	0.000200421	44.9503	0.000199578		24.9006	0.000200692	44.9503	0.000199646		24.9007	0.000200552	44.9503	0.000199593		24.9007	0.000200585	44.9503	0.000199662		24.9006	0.000147171			25	4.8e-06	44.985	4.8e-06		25	4.718e-06	44.985	4.718e-06		25	4.651e-06	44.985	4.651e-06		25
25.0007	0.000200671	44.9702	0.000199602		25.0007	0.000200271	44.9727	0.000199539		25.0007	0.000200419	44.9702	0.000199572		25.0007	0.00020068	44.9702	0.000199642		25.0007	0.000200531	44.9702	0.000199582		25.0007	0.000200569	44.9702	0.000199628		25.0007	0.000147177			25.1	4.8e-06	45.005	4.8e-06		25.1	4.718e-06	45.005	4.718e-06		25.1	4.651e-06	45.005	4.651e-06		25.1
25.1007	0.00020065	44.9901	0.000199591		25.1007	0.00020023	44.9925	0.000199515		25.1007	0.000200389	44.9901	0.000199556		25.1007	0.000200644	44.9901	0.000199632		25.1007	0.00020052	44.9901	0.000199552		25.1007	0.000200579	44.9901	0.000199601		25.1007	0.000147173			25.2	4.799e-06	45.025	4.799e-06		25.2	4.72e-06	45.025	4.72e-06		25.2	4.649e-06	45.025	4.649e-06		25.2
25.2007	0.000200649	45.0099	0.000199581		25.2007	0.000200222	45.0124	0.000199508		25.2006	0.000200389	45.0099	0.000199549		25.2006	0.000200651	45.0099	0.000199619		25.2006	0.00020051	45.0099	0.000199551		25.2007	0.00020054	45.0099	0.000199584		25.2006	0.000147167			25.3	4.799e-06	45.045	4.799e-06		25.3	4.72e-06	45.045	4.72e-06		25.3	4.649e-06	45.045	4.649e-06		25.3
25.3007	0.000200617	45.0298	0.000199598		25.3007	0.000200197	45.0323	0.000199499		25.3007	0.000200362	45.0298	0.000199517		25.3007	0.000200659	45.0298	0.00019961		25.3007	0.000200497	45.0298	0.000199553		25.3007	0.00020055	45.0298	0.000199585		25.3007	0.000147158			25.4	4.798e-06	45.0651	4.798e-06		25.4	4.72e-06	45.0651	4.72e-06		25.4	4.65e-06	45.0651	4.65e-06		25.4
25.4007	0.000200608	45.0497	0.000199601		25.4007	0.000200198	45.0522	0.000199484		25.4006	0.00020036	45.0497	0.000199506		25.4006	0.000200635	45.0497	0.000199589		25.4006	0.00020047	45.0497	0.00019952		25.4007	0.000200533	45.0497	0.000199585		25.4006	0.000147168			25.5	4.798e-06	45.0851	4.798e-06		25.5	4.719e-06	45.0851	4.719e-06		25.5	4.651e-06	45.0851	4.651e-06		25.5
25.5007	0.000200595	45.0696	0.000199546		25.5007	0.000200208	45.0721	0.000199509		25.5007	0.000200349	45.0696	0.000199506		25.5007	0.000200607	45.0696	0.000199588		25.5007	0.000200467	45.0696	0.000199515		25.5007	0.000200505	45.0696	0.000199579		25.5007	0.000147177			25.6	4.796e-06	45.1051	4.796e-06		25.6	4.718e-06	45.1051	4.718e-06		25.6	4.65e-06	45.1051	4.65e-06		25.6
25.6007	0.000200562	45.0895	0.000199492		25.6007	0.00020017	45.092	0.000199474		25.6007	0.000200344	45.0895	0.000199502		25.6007	0.000200604	45.0895	0.000199583		25.6007	0.000200455	45.0895	0.000199521		25.6007	0.000200485	45.0895	0.00019957		25.6007	0.000147179			25.7	4.796e-06	45.1251	4.796e-06		25.7	4.718e-06	45.1251	4.718e-06		25.7	4.651e-06	45.1251	4.651e-06		25.7
25.7006	0.000200575	45.1093	0.000199498		25.7006	0.000200155	45.1119	0.000199454		25.7006	0.000200325	45.1093	0.000199492		25.7007	0.000200573	45.1093	0.000199583		25.7007	0.000200437	45.1093	0.000199511		25.7006	0.000200479	45.1093	0.000199532		25.7007	0.000147172			25.8	4.795e-06	45.1451	4.795e-06		25.8	4.717e-06	45.1451	4.717e-06		25.8	4.651e-06	45.1451	4.651e-06		25.8
25.8007	0.000200556	45.1292	0.000199494		25.8007	0.000200154	45.1318	0.000199458		25.8007	0.000200306	45.1292	0.000199485		25.8007	0.000200563	45.1292	0.000199553		25.8007	0.000200433	45.1292	0.00019949		25.8007	0.000200454	45.1292	0.000199544		25.8007	0.000147169			25.9	4.796e-06	45.1652	4.796e-06		25.9	4.717e-06	45.1652	4.717e-06		25.9	4.65e-06	45.1652	4.65e-06		25.9
25.9007	0.000200535	45.1491	0.000199484		25.9007	0.000200139	45.1517	0.000199426		25.9007	0.000200293	45.1491	0.000199463		25.9007	0.000200555	45.1491	0.000199547		25.9007	0.000200426	45.1491	0.000199472		25.9006	0.000200452	45.1491	0.000199524		25.9007	0.000147181			26	4.796e-06	45.1852	4.796e-06		26	4.717e-06	45.1852	4.717e-06		26	4.65e-06	45.1852	4.65e-06		26
26.0007	0.000200512	45.169	0.000199484		26.0007	0.000200124	45.1716	0.000199433		26.0007	0.000200258	45.169	0.00019944		26.0007	0.000200539	45.169	0.000199518		26.0007	0.000200394	45.169	0.000199448		26.0007	0.00020044	45.169	0.000199501		26.0007	0.000147174			26.1	4.796e-06	45.2052	4.796e-06		26.1	4.718e-06	45.2052	4.718e-06		26.1	4.649e-06	45.2052	4.649e-06		26.1
26.1007	0.000200509	45.1889	0.000199455		26.1007	0.000200122	45.1914	0.00019942		26.1007	0.000200256	45.1889	0.000199439		26.1007	0.00020052	45.1889	0.000199513		26.1007	0.000200395	45.1889	0.000199456		26.1007	0.000200435	45.1889	0.000199518		26.1007	0.000147174			26.2	4.796e-06	45.2252	4.796e-06		26.2	4.718e-06	45.2252	4.718e-06		26.2	4.649e-06	45.2252	4.649e-06		26.2
26.2007	0.000200491	45.2087	0.000199434		26.2007	0.000200088	45.2113	0.000199405		26.2006	0.000200228	45.2087	0.000199404		26.2007	0.000200532	45.2087	0.00019952		26.2007	0.000200372	45.2087	0.000199436		26.2006	0.000200395	45.2087	0.000199486		26.2007	0.000147174			26.3	4.795e-06	45.2452	4.795e-06		26.3	4.719e-06	45.2452	4.719e-06		26.3	4.647e-06	45.2452	4.647e-06		26.3
26.3007	0.000200477	45.2286	0.000199418		26.3007	0.00020007	45.2312	0.000199391		26.3007	0.000200214	45.2286	0.000199421		26.3007	0.000200531	45.2286	0.000199499		26.3007	0.000200354	45.2286	0.000199422		26.3007	0.000200378	45.2286	0.00019947		26.3007	0.000147172			26.4	4.794e-06	45.2653	4.794e-06		26.4	4.718e-06	45.2653	4.718e-06		26.4	4.648e-06	45.2653	4.648e-06		26.4
26.4006	0.00020046	45.2485	0.000199424		26.4006	0.00020008	45.2511	0.000199374		26.4006	0.000200228	45.2485	0.000199411		26.4007	0.000200495	45.2485	0.000199482		26.4007	0.000200339	45.2485	0.000199398		26.4007	0.000200377	45.2485	0.000199469		26.4007	0.000147172			26.5	4.793e-06	45.2853	4.793e-06		26.5	4.717e-06	45.2853	4.717e-06		26.5	4.65e-06	45.2853	4.65e-06		26.5
26.5007	0.000200454	45.2684	0.000199391		26.5007	0.000200067	45.271	0.000199396		26.5007	0.000200222	45.2684	0.000199378		26.5007	0.000200484	45.2684	0.000199473		26.5007	0.000200335	45.2684	0.000199398		26.5007	0.000200374	45.2684	0.000199456		26.5007	0.000147176			26.6	4.793e-06	45.3053	4.793e-06		26.6	4.716e-06	45.3053	4.716e-06		26.6	4.65e-06	45.3053	4.65e-06		26.6
26.6007	0.000200444	45.2883	0.000199386		26.6007	0.000200044	45.2909	0.000199342		26.6007	0.000200211	45.2883	0.000199381		26.6007	0.000200476	45.2883	0.000199463		26.6007	0.000200319	45.2883	0.000199391		26.6007	0.000200357	45.2883	0.000199427		26.6007	0.00014718			26.7	4.794e-06	45.3253	4.794e-06		26.7	4.716e-06	45.3253	4.716e-06		26.7	4.65e-06	45.3253	4.65e-06		26.7
26.7007	0.000200426	45.3082	0.00019938		26.7006	0.00020004	45.3108	0.000199343		26.7007	0.000200184	45.3082	0.000199376		26.7007	0.000200437	45.3082	0.000199437		26.7006	0.000200288	45.3082	0.000199375		26.7007	0.000200369	45.3082	0.000199449		26.7007	0.000147174			26.8	4.794e-06	45.3453	4.794e-06		26.8	4.716e-06	45.3453	4.716e-06		26.8	4.648e-06	45.3453	4.648e-06		26.8
26.8007	0.000200419	45.328	0.000199342		26.8007	0.000200014	45.3307	0.000199334		26.8007	0.000200164	45.328	0.000199379		26.8007	0.000200439	45.328	0.000199435		26.8007	0.000200286	45.328	0.00019939		26.8007	0.000200337	45.328	0.000199416		26.8007	0.000147174			26.9	4.793e-06	45.3654	4.793e-06		26.9	4.717e-06	45.3654	4.717e-06		26.9	4.647e-06	45.3654	4.647e-06		26.9
26.9007	0.000200414	45.3479	0.000199326		26.9007	0.00019999	45.3506	0.000199327		26.9006	0.000200145	45.3479	0.000199356		26.9007	0.000200428	45.3479	0.000199408		26.9007	0.000200297	45.3479	0.000199345		26.9006	0.000200311	45.3479	0.000199378		26.9006	0.000147178			27	4.793e-06	45.3854	4.793e-06		27	4.717e-06	45.3854	4.717e-06		27	4.648e-06	45.3854	4.648e-06		27
27.0007	0.000200409	45.3678	0.000199313		27.0007	0.000199988	45.3705	0.000199299		27.0007	0.000200136	45.3678	0.000199319		27.0007	0.000200399	45.3678	0.000199426		27.0007	0.000200284	45.3678	0.000199342		27.0007	0.000200291	45.3678	0.000199392		27.0007	0.000147181			27.1	4.792e-06	45.4054	4.792e-06		27.1	4.717e-06	45.4054	4.717e-06		27.1	4.647e-06	45.4054	4.647e-06		27.1
27.1007	0.000200382	45.3877	0.000199298		27.1007	0.000199979	45.3904	0.000199282		27.1007	0.000200136	45.3877	0.000199344		27.1007	0.000200395	45.3877	0.000199436		27.1007	0.000200243	45.3877	0.000199334		27.1007	0.000200293	45.3877	0.000199373		27.1007	0.000147172			27.2	4.792e-06	45.4254	4.792e-06		27.2	4.716e-06	45.4254	4.716e-06		27.2	4.648e-06	45.4254	4.648e-06		27.2
27.2006	0.00020035	45.4076	0.000199289		27.2006	0.000199972	45.4102	0.000199289		27.2007	0.000200113	45.4076	0.000199292		27.2007	0.000200389	45.4076	0.000199383		27.2007	0.000200234	45.4076	0.000199322		27.2007	0.000200272	45.4076	0.00019938		27.2007	0.000147174			27.3	4.793e-06	45.4454	4.793e-06		27.3	4.715e-06	45.4454	4.715e-06		27.3	4.648e-06	45.4454	4.648e-06		27.3
27.3007	0.000200382	45.4274	0.000199268		27.3007	0.000199947	45.4301	0.000199289		27.3007	0.000200115	45.4274	0.000199284		27.3007	0.000200379	45.4274	0.000199382		27.3007	0.000200222	45.4274	0.000199318		27.3007	0.00020027	45.4274	0.000199358		27.3007	0.000147169			27.4	4.792e-06	45.4655	4.792e-06		27.4	4.715e-06	45.4655	4.715e-06		27.4	4.647e-06	45.4655	4.647e-06		27.4
27.4007	0.000200332	45.4473	0.00019925		27.4006	0.000199927	45.45	0.000199264		27.4007	0.000200104	45.4473	0.000199294		27.4006	0.000200353	45.4473	0.00019938		27.4007	0.000200214	45.4473	0.000199299		27.4007	0.000200269	45.4473	0.000199343		27.4007	0.000147168			27.5	4.791e-06	45.4855	4.791e-06		27.5	4.715e-06	45.4855	4.715e-06		27.5	4.646e-06	45.4855	4.646e-06		27.5
27.5007	0.000200337	45.4672	0.000199228		27.5007	0.00019994	45.4699	0.000199228		27.5007	0.000200076	45.4672	0.000199274		27.5007	0.000200351	45.4672	0.000199344		27.5007	0.000200216	45.4672	0.000199288		27.5007	0.000200253	45.4672	0.000199359		27.5007	0.000147179			27.6	4.791e-06	45.5055	4.791e-06		27.6	4.714e-06	45.5055	4.714e-06		27.6	4.646e-06	45.5055	4.646e-06		27.6
27.6007	0.000200315	45.4871	0.000199237		27.6007	0.000199913	45.4898	0.000199214		27.6007	0.000200059	45.4871	0.000199269		27.6007	0.000200336	45.4871	0.00019934		27.6007	0.000200194	45.4871	0.000199296		27.6007	0.000200232	45.4871	0.000199342		27.6007	0.000147174			27.7	4.789e-06	45.5255	4.789e-06		27.7	4.713e-06	45.5255	4.713e-06		27.7	4.647e-06	45.5255	4.647e-06		27.7
27.7006	0.000200302	45.507	0.000199203		27.7006	0.000199924	45.5097	0.000199216		27.7006	0.000200051	45.507	0.000199255		27.7007	0.000200313	45.507	0.000199373		27.7007	0.000200189	45.507	0.00019925		27.7006	0.000200201	45.507	0.000199311		27.7007	0.000147175			27.8	4.79e-06	45.5455	4.79e-06		27.8	4.713e-06	45.5455	4.713e-06		27.8	4.646e-06	45.5455	4.646e-06		27.8
27.8007	0.000200295	45.5268	0.000199198		27.8007	0.000199885	45.5296	0.000199159		27.8007	0.000200039	45.5268	0.000199241		27.8007	0.000200301	45.5268	0.000199315		27.8007	0.000200171	45.5268	0.000199218		27.8007	0.000200192	45.5268	0.000199309		27.8007	0.000147169			27.9	4.791e-06	45.5656	4.791e-06		27.9	4.713e-06	45.5656	4.713e-06		27.9	4.645e-06	45.5656	4.645e-06		27.9
27.9006	0.000200276	45.5467	0.000199205		27.9006	0.000199876	45.5495	0.000199155		27.9007	0.000200029	45.5467	0.0001992		27.9006	0.000200307	45.5467	0.000199306		27.9007	0.000200152	45.5467	0.000199232		27.9007	0.000200182	45.5467	0.000199292		27.9006	0.000147172			28	4.79e-06	45.5856	4.79e-06		28	4.712e-06	45.5856	4.712e-06		28	4.645e-06	45.5856	4.645e-06		28
28.0007	0.000200254	45.5666	0.000199139		28.0007	0.000199862	45.5694	0.000199167		28.0007	0.000200044	45.5666	0.000199217		28.0007	0.000200297	45.5666	0.000199272		28.0007	0.000200136	45.5666	0.000199183		28.0007	0.000200182	45.5666	0.000199305		28.0007	0.000147176			28.1	4.788e-06	45.6056	4.788e-06		28.1	4.713e-06	45.6056	4.713e-06		28.1	4.645e-06	45.6056	4.645e-06		28.1
28.1007	0.000200247	45.5865	0.000199148		28.1007	0.000199839	45.5893	0.00019911		28.1007	0.000200009	45.5865	0.000199205		28.1007	0.00020029	45.5865	0.00019926		28.1007	0.00020014	45.5865	0.000199193		28.1007	0.000200169	45.5865	0.000199295		28.1007	0.000147174			28.2	4.787e-06	45.6256	4.787e-06		28.2	4.712e-06	45.6256	4.712e-06		28.2	4.645e-06	45.6256	4.645e-06		28.2
28.2007	0.000200253	45.6064	0.000199151		28.2007	0.000199824	45.6091	0.000199139		28.2006	0.000199987	45.6064	0.000199155		28.2007	0.000200262	45.6064	0.000199273		28.2006	0.000200101	45.6064	0.000199206		28.2006	0.000200152	45.6064	0.000199238		28.2007	0.000147179			28.3	4.787e-06	45.6456	4.787e-06		28.3	4.711e-06	45.6456	4.711e-06		28.3	4.645e-06	45.6456	4.645e-06		28.3
28.3007	0.000200227	45.6262	0.000199111		28.3007	0.00019983	45.629	0.000199127		28.3007	0.000199987	45.6262	0.00019917		28.3007	0.000200255	45.6262	0.000199247		28.3007	0.00020011	45.6262	0.000199188		28.3007	0.000200128	45.6262	0.000199253		28.3007	0.000147177			28.4	4.787e-06	45.6657	4.787e-06		28.4	4.713e-06	45.6657	4.713e-06		28.4	4.644e-06	45.6657	4.644e-06		28.4
28.4006	0.000200177	45.6461	0.000199083		28.4007	0.00019982	45.6489	0.000199095		28.4007	0.000199957	45.6461	0.000199156		28.4006	0.000200224	45.6461	0.00019923		28.4007	0.000200124	45.6461	0.000199176		28.4006	0.000200141	45.6461	0.000199226		28.4007	0.000147174			28.5	4.787e-06	45.6857	4.787e-06		28.5	4.711e-06	45.6857	4.711e-06		28.5	4.644e-06	45.6857	4.644e-06		28.5
28.5007	0.000200195	45.666	0.000199077		28.5007	0.000199809	45.6688	0.000199083		28.5007	0.000199956	45.666	0.000199133		28.5007	0.000200213	45.666	0.00019924		28.5007	0.000200089	45.666	0.000199173		28.5007	0.00020013	45.666	0.00019919		28.5007	0.00014717			28.6	4.786e-06	45.7057	4.786e-06		28.6	4.71e-06	45.7057	4.71e-06		28.6	4.645e-06	45.7057	4.645e-06		28.6
28.6007	0.000200171	45.6859	0.00019906		28.6007	0.000199803	45.6887	0.000199046		28.6007	0.000199943	45.6859	0.000199128		28.6007	0.000200209	45.6859	0.00019921		28.6007	0.000200067	45.6859	0.000199158		28.6007	0.000200088	45.6859	0.000199213		28.6007	0.000147174			28.7	4.786e-06	45.7257	4.786e-06		28.7	4.709e-06	45.7257	4.709e-06		28.7	4.643e-06	45.7257	4.643e-06		28.7
28.7007	0.00020016	45.7058	0.000199045		28.7007	0.000199778	45.7086	0.000199055		28.7007	0.000199915	45.7058	0.000199096		28.7006	0.000200197	45.7058	0.000199225		28.7007	0.000200061	45.7058	0.000199158		28.7007	0.000200082	45.7058	0.00019919		28.7006	0.000147181			28.8	4.786e-06	45.7457	4.786e-06		28.8	4.71e-06	45.7457	4.71e-06		28.8	4.642e-06	45.7457	4.642e-06		28.8
28.8007	0.000200154	45.7256	0.000199055		28.8007	0.000199764	45.7285	0.000199061		28.8007	0.000199898	45.7256	0.000199075		28.8007	0.000200181	45.7256	0.000199178		28.8007	0.000200028	45.7256	0.000199114		28.8007	0.000200077	45.7256	0.000199193		28.8007	0.000147169			28.9	4.785e-06	45.7658	4.785e-06		28.9	4.71e-06	45.7658	4.71e-06		28.9	4.643e-06	45.7658	4.643e-06		28.9
28.9006	0.000200153	45.7455	0.00019901		28.9007	0.000199765	45.7484	0.000199031		28.9007	0.000199876	45.7455	0.000199096		28.9006	0.000200178	45.7455	0.000199164		28.9006	0.000200026	45.7455	0.000199117		28.9006	0.000200047	45.7455	0.000199159		28.9007	0.000147172			29	4.785e-06	45.7858	4.785e-06		29	4.709e-06	45.7858	4.709e-06		29	4.642e-06	45.7858	4.642e-06		29
29.0007	0.000200127	45.7654	0.00019898		29.0007	0.000199761	45.7683	0.000199017		29.0007	0.000199887	45.7654	0.00019905		29.0007	0.000200136	45.7654	0.00019917		29.0007	0.000200003	45.7654	0.000199122		29.0007	0.00020004	45.7654	0.000199118		29.0007	0.000147174			29.1	4.784e-06	45.8058	4.784e-06		29.1	4.709e-06	45.8058	4.709e-06		29.1	4.641e-06	45.8058	4.641e-06		29.1
29.1007	0.00020009	45.7853	0.00019898		29.1007	0.000199737	45.7882	0.000199027		29.1007	0.000199887	45.7853	0.00019905		29.1007	0.000200142	45.7853	0.000199146		29.1007	0.00019999	45.7853	0.000199087		29.1007	0.000200014	45.7853	0.00019913		29.1007	0.000147173			29.2	4.783e-06	45.8258	4.783e-06		29.2	4.709e-06	45.8258	4.709e-06		29.2	4.641e-06	45.8258	4.641e-06		29.2
29.2007	0.000200086	45.8052	0.000198975		29.2007	0.000199735	45.8081	0.000198986		29.2006	0.000199873	45.8052	0.000199046		29.2007	0.000200133	45.8052	0.000199115		29.2006	0.000199967	45.8052	0.000199071		29.2007	0.00020001	45.8052	0.000199151		29.2006	0.000147167			29.3	4.783e-06	45.8458	4.783e-06		29.3	4.707e-06	45.8458	4.707e-06		29.3	4.641e-06	45.8458	4.641e-06		29.3
29.3007	0.000200077	45.825	0.000198928		29.3007	0.000199707	45.8279	0.000198951		29.3007	0.000199856	45.825	0.000198996		29.3007	0.000200104	45.825	0.000199113		29.3007	0.000199958	45.825	0.000199053		29.3007	0.000200018	45.825	0.000199099		29.3007	0.00014718			29.4	4.781e-06	45.8659	4.781e-06		29.4	4.706e-06	45.8659	4.706e-06		29.4	4.64e-06	45.8659	4.64e-06		29.4
29.4007	0.000200058	45.8449	0.000198961		29.4006	0.000199695	45.8478	0.000198938		29.4007	0.000199838	45.8449	0.000198974		29.4006	0.000200092	45.8449	0.000199063		29.4007	0.00019995	45.8449	0.000199016		29.4007	0.000199986	45.8449	0.000199107		29.4006	0.000147172			29.5	4.782e-06	45.8859	4.782e-06		29.5	4.706e-06	45.8859	4.706e-06		29.5	4.639e-06	45.8859	4.639e-06		29.5
29.5007	0.000200031	45.8648	0.000198929		29.5007	0.000199705	45.8677	0.00019896		29.5007	0.000199793	45.8648	0.000199012		29.5007	0.000200077	45.8648	0.000199091		29.5007	0.00019994	45.8648	0.000199048		29.5007	0.000199969	45.8648	0.000199063		29.5007	0.000147174			29.6	4.781e-06	45.9059	4.781e-06		29.6	4.706e-06	45.9059	4.706e-06		29.6	4.64e-06	45.9059	4.64e-06		29.6
29.6007	0.000200018	45.8847	0.000198881		29.6007	0.000199697	45.8876	0.000198941		29.6007	0.000199814	45.8847	0.000198989		29.6007	0.000200055	45.8847	0.000199068		29.6007	0.000199937	45.8847	0.000199017		29.6007	0.000199957	45.8847	0.000199081		29.6007	0.000147171			29.7	4.782e-06	45.9259	4.782e-06		29.7	4.705e-06	45.9259	4.705e-06		29.7	4.64e-06	45.9259	4.64e-06		29.7
29.7006	0.000200046	45.9046	0.000198931		29.7007	0.000199666	45.9075	0.000198891		29.7006	0.000199794	45.9046	0.00019898		29.7007	0.000200045	45.9046	0.000199059		29.7007	0.000199913	45.9046	0.000199022		29.7007	0.000199957	45.9046	0.000199033		29.7006	0.00014717			29.8	4.782e-06	45.9459	4.782e-06		29.8	4.705e-06	45.9459	4.705e-06		29.8	4.638e-06	45.9459	4.638e-06		29.8
29.8007	0.000200019	45.9245	0.0001989		29.8007	0.000199631	45.9274	0.000198853		29.8007	0.000199784	45.9245	0.000198976		29.8007	0.000200041	45.9245	0.000199094		29.8007	0.000199902	45.9245	0.000199005		29.8007	0.000199942	45.9245	0.000199055		29.8007	0.000147176			29.9	4.78e-06	45.966	4.78e-06		29.9	4.704e-06	45.966	4.704e-06		29.9	4.639e-06	45.966	4.639e-06		29.9
29.9007	0.000199996	45.9443	0.000198877		29.9006	0.000199643	45.9473	0.00019886		29.9007	0.000199773	45.9443	0.000198928		29.9006	0.000200035	45.9443	0.000199021		29.9006	0.000199894	45.9443	0.000198988		29.9007	0.000199947	45.9443	0.000199065		29.9006	0.000147175			30	4.779e-06	45.986	4.779e-06		30	4.703e-06	45.986	4.703e-06		30	4.638e-06	45.986	4.638e-06		30
30.0007	0.000199973	45.9642	0.000198855		30.0007	0.00019963	45.9672	0.00019885		30.0007	0.000199771	45.9642	0.000198946		30.0007	0.00020002	45.9642	0.000199031		30.0007	0.000199885	45.9642	0.000199013		30.0007	0.000199937	45.9642	0.000199027		30.0007	0.000147176			30.1	4.78e-06	46.006	4.78e-06		30.1	4.704e-06	46.006	4.704e-06		30.1	4.637e-06	46.006	4.637e-06		30.1
30.1007	0.000199952	45.9841	0.000198812		30.1007	0.000199609	45.9871	0.000198838		30.1007	0.000199754	45.9841	0.000198923		30.1007	0.000200007	45.9841	0.000199011		30.1007	0.000199871	45.9841	0.000198951		30.1007	0.000199919	45.9841	0.000199039		30.1007	0.000147177			30.2	4.777e-06	46.026	4.777e-06		30.2	4.704e-06	46.026	4.704e-06		30.2	4.638e-06	46.026	4.638e-06		30.2
30.2007	0.000199956	46.004	0.00019879		30.2007	0.000199603	46.007	0.000198827		30.2006	0.000199752	46.004	0.000198901		30.2007	0.000199996	46.004	0.000198993		30.2006	0.000199871	46.004	0.000198956		30.2007	0.000199911	46.004	0.000199022		30.2006	0.000147169			30.3	4.778e-06	46.046	4.778e-06		30.3	4.703e-06	46.046	4.703e-06		30.3	4.638e-06	46.046	4.638e-06		30.3
30.3007	0.000199934	46.0239	0.000198792		30.3007	0.000199576	46.0269	0.000198797		30.3007	0.000199754	46.0239	0.000198914		30.3007	0.000199983	46.0239	0.000199027		30.3007	0.000199838	46.0239	0.000199017		30.3007	0.000199899	46.0239	0.000198989		30.3007	0.000147179			30.4	4.778e-06	46.0661	4.778e-06		30.4	4.703e-06	46.0661	4.703e-06		30.4	4.637e-06	46.0661	4.637e-06		30.4
30.4006	0.0001999	46.0437	0.000198753		30.4007	0.000199579	46.0467	0.000198828		30.4006	0.000199707	46.0437	0.000198891		30.4007	0.000199977	46.0437	0.000198969		30.4007	0.000199843	46.0437	0.000198946		30.4007	0.000199887	46.0437	0.000198988		30.4006	0.000147172			30.5	4.777e-06	46.0861	4.777e-06		30.5	4.703e-06	46.0861	4.703e-06		30.5	4.637e-06	46.0861	4.637e-06		30.5
30.5007	0.000199905	46.0636	0.000198783		30.5007	0.000199564	46.0666	0.000198768		30.5007	0.000199703	46.0636	0.000198891		30.5007	0.00019994	46.0636	0.000198975		30.5007	0.000199835	46.0636	0.000198954		30.5007	0.000199871	46.0636	0.000198975		30.5007	0.000147172			30.6	4.778e-06	46.1061	4.778e-06		30.6	4.702e-06	46.1061	4.702e-06		30.6	4.636e-06	46.1061	4.636e-06		30.6
30.6007	0.0001999	46.0835	0.000198715		30.6007	0.000199574	46.0865	0.000198783		30.6007	0.00019971	46.0835	0.000198931		30.6007	0.000199946	46.0835	0.000198954		30.6007	0.000199811	46.0835	0.000198908		30.6007	0.000199857	46.0835	0.000199008		30.6007	0.000147179			30.7	4.778e-06	46.1261	4.778e-06		30.7	4.703e-06	46.1261	4.703e-06		30.7	4.636e-06	46.1261	4.636e-06		30.7
30.7007	0.000199876	46.1034	0.000198703		30.7006	0.000199539	46.1064	0.00019879		30.7007	0.000199698	46.1034	0.00019882		30.7007	0.000199949	46.1034	0.000198938		30.7007	0.00019981	46.1034	0.000198938		30.7006	0.000199848	46.1034	0.00019891		30.7006	0.000147174			30.8	4.777e-06	46.1461	4.777e-06		30.8	4.702e-06	46.1461	4.702e-06		30.8	4.636e-06	46.1461	4.636e-06		30.8
30.8007	0.000199876	46.1233	0.000198694		30.8007	0.000199515	46.1263	0.000198773		30.8007	0.000199672	46.1233	0.000198782		30.8007	0.000199942	46.1233	0.00019895		30.8007	0.000199791	46.1233	0.000198936		30.8007	0.000199832	46.1233	0.00019894		30.8007	0.000147167			30.9	4.776e-06	46.1662	4.776e-06		30.9	4.702e-06	46.1662	4.702e-06		30.9	4.637e-06	46.1662	4.637e-06		30.9
30.9007	0.000199869	46.1431	0.000198631		30.9006	0.000199508	46.1462	0.000198757		30.9006	0.000199666	46.1431	0.000198783		30.9006	0.000199928	46.1431	0.000198851		30.9007	0.000199773	46.1431	0.000198879		30.9007	0.000199816	46.1431	0.000198966		30.9007	0.000147171			31	4.776e-06	46.1862	4.776e-06		31	4.702e-06	46.1862	4.702e-06		31	4.636e-06	46.1862	4.636e-06		31
31.0007	0.000199853	46.163	0.000198663		31.0007	0.000199499	46.1661	0.000198695		31.0007	0.000199642	46.163	0.000198795		31.0007	0.000199913	46.163	0.0001989		31.0007	0.000199765	46.163	0.000198884		31.0007	0.000199808	46.163	0.000198949		31.0007	0.000147175			31.1	4.776e-06	46.2062	4.776e-06		31.1	4.703e-06	46.2062	4.703e-06		31.1	4.638e-06	46.2062	4.638e-06		31.1
31.1007	0.000199833	46.1829	0.000198649		31.1007	0.000199484	46.186	0.000198705		31.1007	0.000199645	46.1829	0.000198818		31.1007	0.000199881	46.1829	0.000198874		31.1007	0.00019974	46.1829	0.000198842		31.1007	0.00019978	46.1829	0.000198946		31.1007	0.000147177			31.2	4.777e-06	46.2262	4.777e-06		31.2	4.702e-06	46.2262	4.702e-06		31.2	4.638e-06	46.2262	4.638e-06		31.2
31.2007	0.000199803	46.2028	0.000198619		31.2006	0.000199509	46.2059	0.000198724		31.2007	0.000199624	46.2028	0.000198771		31.2007	0.000199886	46.2028	0.000198858		31.2006	0.000199725	46.2028	0.000198824		31.2007	0.000199785	46.2028	0.000198915		31.2006	0.000147181			31.3	4.777e-06	46.2462	4.777e-06		31.3	4.703e-06	46.2462	4.703e-06		31.3	4.637e-06	46.2462	4.637e-06		31.3
31.3007	0.000199791	46.2227	0.000198621		31.3007	0.000199474	46.2258	0.000198647		31.3007	0.000199623	46.2227	0.00019876		31.3007	0.000199876	46.2227	0.000198878		31.3007	0.000199733	46.2227	0.000198839		31.3007	0.000199764	46.2227	0.000198911		31.3007	0.000147172			31.4	4.776e-06	46.2663	4.776e-06		31.4	4.702e-06	46.2663	4.702e-06		31.4	4.638e-06	46.2663	4.638e-06		31.4
31.4006	0.000199771	46.2425	0.000198641		31.4006	0.000199454	46.2456	0.000198709		31.4006	0.000199606	46.2425	0.000198825		31.4006	0.000199827	46.2425	0.000198831		31.4006	0.000199721	46.2425	0.000198762		31.4007	0.000199763	46.2425	0.000198907		31.4007	0.000147174			31.5	4.778e-06	46.2863	4.778e-06		31.5	4.702e-06	46.2863	4.702e-06		31.5	4.637e-06	46.2863	4.637e-06		31.5
31.5007	0.000199775	46.2624	0.000198547		31.5007	0.000199458	46.2655	0.000198598		31.5007	0.000199586	46.2624	0.000198741		31.5007	0.000199836	46.2624	0.000198856		31.5007	0.000199712	46.2624	0.000198851		31.5007	0.000199746	46.2624	0.000198867		31.5007	0.000147169			31.6	4.778e-06	46.3063	4.778e-06		31.6	4.703e-06	46.3063	4.703e-06		31.6	4.637e-06	46.3063	4.637e-06		31.6
31.6007	0.000199771	46.2823	0.00019866		31.6007	0.000199426	46.2854	0.000198727		31.6007	0.000199578	46.2823	0.000198741		31.6007	0.000199829	46.2823	0.000198865		31.6007	0.000199682	46.2823	0.000198807		31.6007	0.00019973	46.2823	0.000198883		31.6007	0.000147172			31.7	4.777e-06	46.3263	4.777e-06		31.7	4.702e-06	46.3263	4.702e-06		31.7	4.637e-06	46.3263	4.637e-06		31.7
31.7007	0.000199749	46.3022	0.000198493		31.7007	0.000199433	46.3053	0.000198556		31.7007	0.000199572	46.3022	0.000198734		31.7007	0.000199826	46.3022	0.000198818		31.7006	0.000199689	46.3022	0.00019883		31.7006	0.000199727	46.3022	0.000198818		31.7007	0.000147172			31.8	4.776e-06	46.3463	4.776e-06		31.8	4.702e-06	46.3463	4.702e-06		31.8	4.637e-06	46.3463	4.637e-06		31.8
31.8007	0.000199735	46.3221	0.000198575		31.8007	0.00019942	46.3252	0.000198635		31.8007	0.000199556	46.3221	0.000198694		31.8007	0.000199814	46.3221	0.00019887		31.8007	0.000199675	46.3221	0.000198807		31.8007	0.000199707	46.3221	0.000198883		31.8007	0.000147177			31.9	4.776e-06	46.3664	4.776e-06		31.9	4.703e-06	46.3664	4.703e-06		31.9	4.638e-06	46.3664	4.638e-06		31.9
31.9006	0.000199705	46.3419	0.000198462		31.9007	0.000199405	46.3451	0.000198562		31.9007	0.000199549	46.3419	0.000198746		31.9007	0.000199816	46.3419	0.000198802		31.9007	0.000199651	46.3419	0.000198765		31.9006	0.000199703	46.3419	0.000198823		31.9007	0.000147176			32	4.776e-06	46.3864	4.776e-06		32	4.702e-06	46.3864	4.702e-06		32	4.638e-06	46.3864	4.638e-06		32
32.0007	0.00019968	46.3618	0.000198479		32.0007	0.000199391	46.365	0.000198551		32.0007	0.000199517	46.3618	0.000198671		32.0007	0.0001998	46.3618	0.000198856		32.0007	0.000199655	46.3618	0.000198805		32.0007	0.000199688	46.3618	0.000198889		32.0007	0.000147167			32.1	4.777e-06	46.4064	4.777e-06		32.1	4.703e-06	46.4064	4.703e-06		32.1	4.637e-06	46.4064	4.637e-06		32.1
32.1007	0.00019967	46.3817	0.000198526		32.1007	0.000199374	46.3849	0.00019857		32.1007	0.000199506	46.3817	0.000198757		32.1007	0.000199756	46.3817	0.000198769		32.1007	0.000199642	46.3817	0.000198743		32.1007	0.000199665	46.3817	0.000198785		32.1007	0.000147167			32.2	4.776e-06	46.4264	4.776e-06		32.2	4.703e-06	46.4264	4.703e-06		32.2	4.638e-06	46.4264	4.638e-06		32.2
32.2007	0.000199683	46.4016	0.000198417		32.2007	0.000199396	46.4048	0.00019847		32.2007	0.000199506	46.4016	0.000198659		32.2007	0.000199755	46.4016	0.000198784		32.2007	0.000199633	46.4016	0.000198795		32.2007	0.000199648	46.4016	0.00019883		32.2007	0.000147179			32.3	4.776e-06	46.4464	4.776e-06		32.3	4.703e-06	46.4464	4.703e-06		32.3	4.638e-06	46.4464	4.638e-06		32.3
32.3007	0.000199672	46.4215	0.000198517		32.3006	0.000199342	46.4247	0.00019857		32.3006	0.000199502	46.4215	0.000198685		32.3007	0.000199751	46.4215	0.000198721		32.3007	0.000199621	46.4215	0.000198691		32.3006	0.000199655	46.4215	0.000198782		32.3007	0.000147173			32.4	4.776e-06	46.4665	4.776e-06		32.4	4.703e-06	46.4665	4.703e-06		32.4	4.638e-06	46.4665	4.638e-06		32.4
32.4006	0.00019965	46.4414	0.00019841		32.4006	0.000199343	46.4446	0.000198513		32.4007	0.000199492	46.4414	0.000198622		32.4007	0.000199729	46.4414	0.000198789		32.4006	0.000199601	46.4414	0.000198736		32.4007	0.000199662	46.4414	0.000198807		32.4007	0.000147168			32.5	4.776e-06	46.4865	4.776e-06		32.5	4.702e-06	46.4865	4.702e-06		32.5	4.638e-06	46.4865	4.638e-06		32.5
32.5007	0.000199617	46.4612	0.000198461		32.5007	0.000199334	46.4644	0.000198547		32.5007	0.000199485	46.4612	0.000198579		32.5007	0.000199724	46.4612	0.000198694		32.5007	0.000199586	46.4612	0.000198654		32.5007	0.000199628	46.4612	0.000198735		32.5007	0.000147165			32.6	4.777e-06	46.5065	4.777e-06		32.6	4.703e-06	46.5065	4.703e-06		32.6	4.637e-06	46.5065	4.637e-06		32.6
32.6007	0.000199602	46.4811	0.000198389		32.6007	0.000199327	46.4843	0.000198469		32.6007	0.000199463	46.4811	0.000198615		32.6007	0.000199717	46.4811	0.000198726		32.6007	0.000199593	46.4811	0.000198711		32.6007	0.000199601	46.4811	0.000198715		32.6007	0.000147164			32.7	4.776e-06	46.5265	4.776e-06		32.7	4.703e-06	46.5265	4.703e-06		32.7	4.637e-06	46.5265	4.637e-06		32.7
32.7007	0.000199591	46.501	0.000198338		32.7007	0.000199299	46.5042	0.000198453		32.7007	0.00019944	46.501	0.00019857		32.7007	0.000199712	46.501	0.00019872		32.7007	0.000199582	46.501	0.00019863		32.7007	0.000199584	46.501	0.000198706		32.7007	0.000147167			32.8	4.777e-06	46.5465	4.777e-06		32.8	4.703e-06	46.5465	4.703e-06		32.8	4.638e-06	46.5465	4.638e-06		32.8
32.8006	0.000199581	46.5209	0.000198326		32.8006	0.000199282	46.5241	0.000198433		32.8007	0.000199439	46.5209	0.000198643		32.8007	0.000199693	46.5209	0.000198729		32.8006	0.000199552	46.5209	0.000198682		32.8007	0.000199585	46.5209	0.000198717		32.8007	0.000147169			32.9	4.775e-06	46.5666	4.775e-06		32.9	4.703e-06	46.5666	4.703e-06		32.9	4.638e-06	46.5666	4.638e-06		32.9
32.9006	0.000199598	46.5408	0.00019827		32.9007	0.000199289	46.544	0.000198411		32.9007	0.000199404	46.5408	0.000198571		32.9007	0.00019968	46.5408	0.000198708		32.9007	0.000199551	46.5408	0.000198682		32.9007	0.000199585	46.5408	0.000198744		32.9006	0.000147171			33	4.776e-06	46.5866	4.776e-06		33	4.703e-06	46.5866	4.703e-06		33	4.638e-06	46.5866	4.638e-06		33
33.0007	0.000199601	46.5606	0.000198285		33.0007	0.000199289	46.5639	0.000198402		33.0007	0.000199421	46.5606	0.000198582		33.0007	0.000199657	46.5606	0.000198698		33.0007	0.000199553	46.5606	0.000198706		33.0007	0.000199579	46.5606	0.000198746		33.0007	0.00014718			33.1	4.776e-06	46.6066	4.776e-06		33.1	4.703e-06	46.6066	4.703e-06		33.1	4.638e-06	46.6066	4.638e-06		33.1
33.1007	0.000199546	46.5805	0.00019829		33.1007	0.000199264	46.5838	0.000198402		33.1007	0.000199411	46.5805	0.000198553		33.1007	0.000199646	46.5805	0.000198675		33.1007	0.00019952	46.5805	0.000198706		33.1007	0.00019957	46.5805	0.000198755		33.1007	0.000147172			33.2	4.776e-06	46.6266	4.776e-06		33.2	4.704e-06	46.6266	4.704e-06		33.2	4.638e-06	46.6266	4.638e-06		33.2
33.2007	0.000199492	46.6004	0.000198288		33.2007	0.000199228	46.6037	0.000198437		33.2007	0.000199378	46.6004	0.000198502		33.2007	0.000199642	46.6004	0.000198617		33.2007	0.000199515	46.6004	0.000198614		33.2007	0.000199532	46.6004	0.000198681		33.2007	0.00014717			33.3	4.776e-06	46.6466	4.776e-06		33.3	4.704e-06	46.6466	4.704e-06		33.3	4.638e-06	46.6466	4.638e-06		33.3
33.3006	0.000199498	46.6203	0.00019831		33.3007	0.000199214	46.6236	0.000198431		33.3007	0.000199381	46.6203	0.000198475		33.3007	0.000199632	46.6203	0.000198598		33.3007	0.000199521	46.6203	0.000198607		33.3007	0.000199544	46.6203	0.000198678		33.3006	0.000147165			33.4	4.777e-06	46.6667	4.777e-06		33.4	4.704e-06	46.6667	4.704e-06		33.4	4.639e-06	46.6667	4.639e-06		33.4
33.4007	0.000199494	46.6402	0.000198268		33.4006	0.000199216	46.6435	0.000198387		33.4006	0.000199376	46.6402	0.000198446		33.4007	0.000199619	46.6402	0.000198561		33.4006	0.000199511	46.6402	0.000198571		33.4007	0.000199524	46.6402	0.000198609		33.4006	0.000147167			33.5	4.777e-06	46.6867	4.777e-06		33.5	4.704e-06	46.6867	4.704e-06		33.5	4.639e-06	46.6867	4.639e-06		33.5
33.5007	0.000199484	46.66	0.000198247		33.5007	0.000199159	46.6634	0.000198323		33.5007	0.000199379	46.66	0.000198457		33.5007	0.00019961	46.66	0.000198583		33.5007	0.00019949	46.66	0.000198554		33.5007	0.000199501	46.66	0.000198597		33.5007	0.00014717			33.6	4.777e-06	46.7067	4.777e-06		33.6	4.704e-06	46.7067	4.704e-06		33.6	4.639e-06	46.7067	4.639e-06		33.6
33.6007	0.000199484	46.6799	0.000198202		33.6007	0.000199155	46.6832	0.000198262		33.6007	0.000199356	46.6799	0.00019848		33.6007	0.000199589	46.6799	0.000198648		33.6007	0.000199472	46.6799	0.000198557		33.6007	0.000199518	46.6799	0.000198608		33.6007	0.000147169			33.7	4.777e-06	46.7267	4.777e-06		33.7	4.703e-06	46.7267	4.703e-06		33.7	4.639e-06	46.7267	4.639e-06		33.7
33.7007	0.000199455	46.6998	0.00019815		33.7007	0.000199167	46.7031	0.000198254		33.7007	0.000199319	46.6998	0.000198497		33.7007	0.000199588	46.6998	0.000198628		33.7007	0.000199448	46.6998	0.000198572		33.7007	0.000199486	46.6998	0.000198631		33.7007	0.000147162			33.8	4.776e-06	46.7467	4.776e-06		33.8	4.703e-06	46.7467	4.703e-06		33.8	4.639e-06	46.7467	4.639e-06		33.8
33.8007	0.000199434	46.7197	0.000198127		33.8006	0.00019911	46.723	0.000198261		33.8007	0.000199344	46.7197	0.000198474		33.8006	0.000199583	46.7197	0.000198614		33.8006	0.000199456	46.7197	0.000198611		33.8007	0.00019947	46.7197	0.000198652		33.8007	0.000147167			33.9	4.776e-06	46.7668	4.776e-06		33.9	4.703e-06	46.7668	4.703e-06		33.9	4.638e-06	46.7668	4.638e-06		33.9
33.9007	0.000199418	46.7396	0.000198145		33.9006	0.000199139	46.7429	0.000198288		33.9006	0.000199292	46.7396	0.000198439		33.9007	0.000199583	46.7396	0.000198549		33.9007	0.000199436	46.7396	0.000198578		33.9007	0.000199469	46.7396	0.000198642		33.9007	0.000147169			34	4.776e-06	46.7868	4.776e-06		34	4.703e-06	46.7868	4.703e-06		34	4.638e-06	46.7868	4.638e-06		34
34.0007	0.000199424	46.7594	0.000198177		34.0007	0.000199127	46.7628	0.000198318		34.0007	0.000199284	46.7594	0.000198379		34.0007	0.000199553	46.7594	0.000198511		34.0007	0.000199422	46.7594	0.000198525		34.0007	0.000199456	46.7594	0.000198611		34.0007	0.000147176			34.1	4.776e-06	46.8068	4.776e-06		34.1	4.703e-06	46.8068	4.703e-06		34.1	4.638e-06	46.8068	4.638e-06		34.1
34.1007	0.000199391	46.7793	0.000198163		34.1007	0.000199095	46.7827	0.000198298		34.1007	0.000199294	46.7793	0.000198344		34.1007	0.000199547	46.7793	0.000198479		34.1007	0.000199398	46.7793	0.000198485		34.1007	0.000199427	46.7793	0.000198563		34.1007	0.000147171			34.2	4.776e-06	46.8268	4.776e-06		34.2	4.703e-06	46.8268	4.703e-06		34.2	4.637e-06	46.8268	4.637e-06		34.2
34.2007	0.000199386	46.7992	0.000198107		34.2007	0.000199083	46.8026	0.000198224		34.2007	0.000199274	46.7992	0.000198333		34.2007	0.000199518	46.7992	0.000198479		34.2007	0.000199398	46.7992	0.000198473		34.2007	0.000199449	46.7992	0.000198538		34.2007	0.000147177			34.3	4.774e-06	46.8468	4.774e-06		34.3	4.703e-06	46.8468	4.703e-06		34.3	4.638e-06	46.8468	4.638e-06		34.3
34.3006	0.00019938	46.8191	0.000198078		34.3006	0.000199046	46.8225	0.000198184		34.3007	0.000199269	46.8191	0.000198396		34.3006	0.000199513	46.8191	0.000198519		34.3007	0.000199391	46.8191	0.000198478		34.3006	0.000199416	46.8191	0.000198526		34.3006	0.000147163			34.4	4.775e-06	46.8669	4.775e-06		34.4	4.702e-06	46.8669	4.702e-06		34.4	4.637e-06	46.8669	4.637e-06		34.4
34.4007	0.000199342	46.839	0.000198029		34.4007	0.000199055	46.8424	0.000198155		34.4006	0.000199255	46.839	0.000198416		34.4006	0.00019952	46.839	0.00019854		34.4007	0.000199375	46.839	0.000198503		34.4007	0.000199378	46.839	0.00019856		34.4006	0.000147162			34.5	4.775e-06	46.8869	4.775e-06		34.5	4.702e-06	46.8869	4.702e-06		34.5	4.637e-06	46.8869	4.637e-06		34.5
34.5007	0.000199326	46.8588	0.000198018		34.5007	0.000199061	46.8623	0.000198186		34.5007	0.000199241	46.8588	0.000198377		34.5007	0.000199499	46.8588	0.000198508		34.5007	0.00019939	46.8588	0.000198521		34.5007	0.000199392	46.8588	0.000198585		34.5007	0.000147171			34.6	4.775e-06	46.9069	4.775e-06		34.6	4.702e-06	46.9069	4.702e-06		34.6	4.637e-06	46.9069	4.637e-06		34.6
34.6007	0.000199313	46.8787	0.000198038		34.6007	0.000199031	46.8821	0.000198207		34.6007	0.0001992	46.8787	0.000198346		34.6007	0.000199482	46.8787	0.000198463		34.6007	0.000199345	46.8787	0.000198483		34.6007	0.000199373	46.8787	0.000198579		34.6007	0.000147165			34.7	4.774e-06	46.9269	4.774e-06		34.7	4.702e-06	46.9269	4.702e-06		34.7	4.637e-06	46.9269	4.637e-06		34.7
34.7007	0.000199298	46.8986	0.000198067		34.7007	0.000199017	46.902	0.000198172		34.7007	0.000199217	46.8986	0.000198259		34.7007	0.000199473	46.8986	0.000198412		34.7007	0.000199342	46.8986	0.000198416		34.7007	0.00019938	46.8986	0.000198518		34.7007	0.000147166			34.8	4.774e-06	46.9469	4.774e-06		34.8	4.702e-06	46.9469	4.702e-06		34.8	4.637e-06	46.9469	4.637e-06		34.8
34.8007	0.000199289	46.9185	0.000198058		34.8007	0.000199027	46.9219	0.000198106		34.8006	0.000199205	46.9185	0.000198259		34.8007	0.000199463	46.9185	0.000198418		34.8006	0.000199334	46.9185	0.00019839		34.8007	0.000199358	46.9185	0.000198457		34.8006	0.000147165			34.9	4.774e-06	46.967	4.774e-06		34.9	4.702e-06	46.967	4.702e-06		34.9	4.637e-06	46.967	4.637e-06		34.9
34.9007	0.000199268	46.9384	0.000197981		34.9007	0.000198986	46.9418	0.000198034		34.9006	0.000199155	46.9384	0.00019829		34.9006	0.000199437	46.9384	0.000198439		34.9007	0.000199322	46.9384	0.000198406		34.9007	0.000199343	46.9384	0.000198451		34.9007	0.000147163			35	4.773e-06	46.987	4.773e-06		35	4.702e-06	46.987	4.702e-06		35	4.638e-06	46.987	4.638e-06		35
35.0007	0.00019925	46.9583	0.000197927		35.0007	0.000198951	46.9617	0.000198058		35.0007	0.00019917	46.9583	0.000198311		35.0007	0.000199435	46.9583	0.000198466		35.0007	0.000199318	46.9583	0.000198444		35.0007	0.000199359	46.9583	0.000198489		35.0007	0.000147165			35.1	4.774e-06	47.007	4.774e-06		35.1	4.703e-06	47.007	4.703e-06		35.1	4.637e-06	47.007	4.637e-06		35.1
35.1007	0.000199228	46.9781	0.000197922		35.1007	0.000198938	46.9816	0.000198118		35.1007	0.000199156	46.9781	0.000198296		35.1007	0.000199408	46.9781	0.000198403		35.1007	0.000199299	46.9781	0.000198437		35.1007	0.000199342	46.9781	0.000198505		35.1007	0.000147165			35.2	4.773e-06	47.027	4.773e-06		35.2	4.702e-06	47.027	4.702e-06		35.2	4.638e-06	47.027	4.638e-06		35.2
35.2007	0.000199237	46.998	0.00019797		35.2007	0.00019896	47.0015	0.000198113		35.2007	0.000199133	46.998	0.000198244		35.2007	0.000199426	46.998	0.000198326		35.2007	0.000199288	46.998	0.00019838		35.2007	0.000199311	46.998	0.000198451		35.2007	0.000147172			35.3	4.774e-06	47.047	4.774e-06		35.3	4.701e-06	47.047	4.701e-06		35.3	4.637e-06	47.047	4.637e-06		35.3
35.3007	0.000199203	47.0179	0.000197971		35.3007	0.000198941	47.0214	0.000198025		35.3007	0.000199128	47.0179	0.000198192		35.3006	0.000199436	47.0179	0.000198322		35.3006	0.000199296	47.0179	0.000198339		35.3006	0.000199309	47.0179	0.0001984		35.3006	0.000147163			35.4	4.772e-06	47.0671	4.772e-06		35.4	4.701e-06	47.0671	4.701e-06		35.4	4.637e-06	47.0671	4.637e-06		35.4
35.4006	0.000199198	47.0378	0.000197896		35.4007	0.000198891	47.0413	0.000197994		35.4007	0.000199096	47.0378	0.000198195		35.4007	0.000199383	47.0378	0.000198375		35.4007	0.00019925	47.0378	0.000198335		35.4006	0.000199292	47.0378	0.000198418		35.4006	0.000147167			35.5	4.774e-06	47.0871	4.774e-06		35.5	4.702e-06	47.0871	4.702e-06		35.5	4.636e-06	47.0871	4.636e-06		35.5
35.5007	0.000199205	47.0577	0.000197846		35.5007	0.000198853	47.0612	0.000197992		35.5007	0.000199075	47.0577	0.000198246		35.5007	0.000199382	47.0577	0.000198383		35.5007	0.000199218	47.0577	0.000198376		35.5007	0.000199305	47.0577	0.000198442		35.5007	0.00014717			35.6	4.771e-06	47.1071	4.771e-06		35.6	4.702e-06	47.1071	4.702e-06		35.6	4.638e-06	47.1071	4.638e-06		35.6
35.6007	0.000199139	47.0775	0.00019786		35.6007	0.00019886	47.0811	0.000198027		35.6007	0.000199096	47.0775	0.000198205		35.6007	0.00019938	47.0775	0.000198348		35.6007	0.000199232	47.0775	0.000198374		35.6007	0.000199295	47.0775	0.000198435		35.6007	0.000147167			35.7	4.773e-06	47.1271	4.773e-06		35.7	4.703e-06	47.1271	4.703e-06		35.7	4.638e-06	47.1271	4.638e-06		35.7
35.7007	0.000199148	47.0974	0.000197892		35.7007	0.00019885	47.1009	0.000197978		35.7007	0.00019905	47.0974	0.000198131		35.7007	0.000199344	47.0974	0.000198275		35.7007	0.000199183	47.0974	0.000198301		35.7007	0.000199238	47.0974	0.000198409		35.7007	0.000147163			35.8	4.772e-06	47.1471	4.772e-06		35.8	4.703e-06	47.1471	4.703e-06		35.8	4.639e-06	47.1471	4.639e-06		35.8
35.8007	0.000199151	47.1173	0.000197871		35.8006	0.000198838	47.1208	0.000197938		35.8006	0.00019905	47.1173	0.000198118		35.8006	0.00019934	47.1173	0.00019827		35.8006	0.000199193	47.1173	0.000198293		35.8006	0.000199253	47.1173	0.000198385		35.8007	0.000147163			35.9	4.772e-06	47.1672	4.772e-06		35.9	4.704e-06	47.1672	4.704e-06		35.9	4.639e-06	47.1672	4.639e-06		35.9
35.9006	0.000199111	47.1372	0.000197823		35.9006	0.000198827	47.1407	0.00019793		35.9006	0.000199046	47.1372	0.000198137		35.9007	0.000199373	47.1372	0.000198299		35.9006	0.000199206	47.1372	0.000198301		35.9007	0.000199226	47.1372	0.000198378		35.9007	0.000147163			36	4.771e-06	47.1872	4.771e-06		36	4.702e-06	47.1872	4.702e-06		36	4.639e-06	47.1872	4.639e-06		36
36.0007	0.000199083	47.1571	0.000197798		36.0007	0.000198797	47.1606	0.000197938		36.0007	0.000198996	47.1571	0.000198139		36.0007	0.000199315	47.1571	0.000198293		36.0007	0.000199188	47.1571	0.000198291		36.0007	0.00019919	47.1571	0.000198395		36.0007	0.000147163			36.1	4.771e-06	47.2072	4.771e-06		36.1	4.701e-06	47.2072	4.701e-06		36.1	4.637e-06	47.2072	4.637e-06		36.1
36.1007	0.000199077	47.1769	0.000197802		36.1007	0.000198828	47.1805	0.000197924		36.1007	0.000198974	47.1769	0.000198117		36.1007	0.000199306	47.1769	0.000198259		36.1007	0.000199176	47.1769	0.000198292		36.1007	0.000199213	47.1769	0.000198369		36.1007	0.000147155			36.2	4.77e-06	47.2272	4.77e-06		36.2	4.7e-06	47.2272	4.7e-06		36.2	4.636e-06	47.2272	4.636e-06		36.2
36.2007	0.00019906	47.1968	0.000197784		36.2007	0.000198768	47.2004	0.000197905		36.2007	0.000199012	47.1968	0.000198107		36.2007	0.000199272	47.1968	0.000198239		36.2007	0.000199173	47.1968	0.000198259		36.2007	0.00019919	47.1968	0.000198342		36.2007	0.000147161			36.3	4.768e-06	47.2472	4.768e-06		36.3	4.7e-06	47.2472	4.7e-06		36.3	4.636e-06	47.2472	4.636e-06		36.3
36.3006	0.000199045	47.2167	0.000197772		36.3006	0.000198783	47.2203	0.000197862		36.3007	0.000198989	47.2167	0.000198079		36.3006	0.00019926	47.2167	0.000198229		36.3006	0.000199158	47.2167	0.000198233		36.3007	0.000199193	47.2167	0.000198315		36.3007	0.000147165			36.4	4.769e-06	47.2673	4.769e-06		36.4	4.699e-06	47.2673	4.699e-06		36.4	4.635e-06	47.2673	4.635e-06		36.4
36.4007	0.000199055	47.2366	0.000197737		36.4007	0.00019879	47.2402	0.000197847		36.4006	0.00019898	47.2366	0.000198067		36.4006	0.000199273	47.2366	0.000198234		36.4007	0.000199158	47.2366	0.000198244		36.4006	0.000199159	47.2366	0.000198316		36.4006	0.000147167			36.5	4.768e-06	47.2873	4.768e-06		36.5	4.698e-06	47.2873	4.698e-06		36.5	4.636e-06	47.2873	4.636e-06		36.5
36.5007	0.00019901	47.2565	0.000197738		36.5007	0.000198773	47.2601	0.000197832		36.5007	0.000198976	47.2565	0.000198059		36.5007	0.000199247	47.2565	0.000198225		36.5007	0.000199114	47.2565	0.000198243		36.5007	0.000199118	47.2565	0.00019833		36.5007	0.000147167			36.6	4.768e-06	47.3073	4.768e-06		36.6	4.699e-06	47.3073	4.699e-06		36.6	4.635e-06	47.3073	4.635e-06		36.6
36.6007	0.00019898	47.2763	0.000197742		36.6007	0.000198757	47.28	0.000197824		36.6007	0.000198928	47.2763	0.000198023		36.6007	0.00019923	47.2763	0.000198181		36.6007	0.000199117	47.2763	0.00019821		36.6007	0.00019913	47.2763	0.000198301		36.6007	0.000147165			36.7	4.767e-06	47.3273	4.767e-06		36.7	4.699e-06	47.3273	4.699e-06		36.7	4.636e-06	47.3273	4.636e-06		36.7
36.7007	0.00019898	47.2962	0.000197719		36.7007	0.000198695	47.2999	0.000197795		36.7007	0.000198946	47.2962	0.000197991		36.7007	0.00019924	47.2962	0.000198181		36.7007	0.000199122	47.2962	0.000198212		36.7007	0.000199151	47.2962	0.000198278		36.7007	0.000147161			36.8	4.767e-06	47.3473	4.767e-06		36.8	4.699e-06	47.3473	4.699e-06		36.8	4.635e-06	47.3473	4.635e-06		36.8
36.8007	0.000198975	47.3161	0.000197704		36.8007	0.000198705	47.3197	0.000197786		36.8007	0.000198923	47.3161	0.000197987		36.8006	0.00019921	47.3161	0.000198182		36.8006	0.000199087	47.3161	0.000198216		36.8007	0.000199099	47.3161	0.000198261		36.8007	0.000147167			36.9	4.768e-06	47.3674	4.768e-06		36.9	4.699e-06	47.3674	4.699e-06		36.9	4.635e-06	47.3674	4.635e-06		36.9
36.9007	0.000198928	47.336	0.000197687		36.9007	0.000198724	47.3396	0.000197778		36.9006	0.000198901	47.336	0.000197988		36.9006	0.000199225	47.336	0.000198159		36.9006	0.000199071	47.336	0.00019819		36.9006	0.000199107	47.336	0.000198268		36.9006	0.000147172			37	4.767e-06	47.3874	4.767e-06		37	4.698e-06	47.3874	4.698e-06		37	4.636e-06	47.3874	4.636e-06		37
37.0007	0.000198961	47.3559	0.000197672		37.0007	0.000198647	47.3595	0.000197776		37.0007	0.000198914	47.3559	0.000197967		37.0007	0.000199178	47.3559	0.000198123		37.0007	0.000199053	47.3559	0.000198185		37.0007	0.000199063	47.3559	0.000198284		37.0007	0.000147169			37.1	4.768e-06	47.4074	4.768e-06		37.1	4.698e-06	47.4074	4.698e-06		37.1	4.635e-06	47.4074	4.635e-06		37.1
37.1007	0.000198929	47.3757	0.000197655		37.1007	0.000198709	47.3794	0.000197746		37.1007	0.000198891	47.3757	0.000197966		37.1007	0.000199164	47.3757	0.000198105		37.1007	0.000199016	47.3757	0.000198178		37.1007	0.000199081	47.3757	0.000198254		37.1007	0.000147177			37.2	4.766e-06	47.4274	4.766e-06		37.2	4.699e-06	47.4274	4.699e-06		37.2	4.637e-06	47.4274	4.637e-06		37.2
37.2007	0.000198881	47.3956	0.000197641		37.2007	0.000198598	47.3993	0.000197698		37.2007	0.000198891	47.3956	0.000197955		37.2007	0.00019917	47.3956	0.000198109		37.2007	0.000199048	47.3956	0.00019816		37.2007	0.000199033	47.3956	0.000198227		37.2007	0.000147173			37.3	4.767e-06	47.4474	4.767e-06		37.3	4.699e-06	47.4474	4.699e-06		37.3	4.637e-06	47.4474	4.637e-06		37.3
37.3007	0.000198931	47.4155	0.000197636		37.3006	0.000198727	47.4192	0.000197696		37.3007	0.000198931	47.4155	0.000197925		37.3007	0.000199146	47.4155	0.000198105		37.3007	0.000199017	47.4155	0.000198163		37.3007	0.000199055	47.4155	0.000198216		37.3006	0.000147179			37.4	4.768e-06	47.4675	4.768e-06		37.4	4.698e-06	47.4675	4.698e-06		37.4	4.636e-06	47.4675	4.636e-06		37.4
37.4007	0.0001989	47.4354	0.00019764		37.4006	0.000198556	47.4391	0.000197674		37.4007	0.00019882	47.4354	0.000197906		37.4006	0.000199115	47.4354	0.000198091		37.4006	0.000199022	47.4354	0.000198128		37.4006	0.000199065	47.4354	0.000198202		37.4007	0.000147165			37.5	4.768e-06	47.4875	4.768e-06		37.5	4.699e-06	47.4875	4.699e-06		37.5	4.636e-06	47.4875	4.636e-06		37.5
37.5007	0.000198877	47.4553	0.000197641		37.5007	0.000198635	47.459	0.000197638		37.5007	0.000198782	47.4553	0.000197865		37.5007	0.000199113	47.4553	0.000198046		37.5007	0.000199005	47.4553	0.000198117		37.5007	0.000199027	47.4553	0.000198182		37.5007	0.000147177			37.6	4.767e-06	47.5075	4.767e-06		37.6	4.698e-06	47.5075	4.698e-06		37.6	4.637e-06	47.5075	4.637e-06		37.6
37.6007	0.000198855	47.4751	0.000197587		37.6007	0.000198562	47.4789	0.000197638		37.6007	0.000198783	47.4751	0.000197859		37.6007	0.000199063	47.4751	0.000198052		37.6007	0.000198988	47.4751	0.00019808		37.6007	0.000199039	47.4751	0.000198156		37.6007	0.000147173			37.7	4.767e-06	47.5275	4.767e-06		37.7	4.698e-06	47.5275	4.698e-06		37.7	4.636e-06	47.5275	4.636e-06		37.7
37.7007	0.000198812	47.495	0.000197576		37.7007	0.000198551	47.4988	0.000197642		37.7007	0.000198795	47.495	0.000197865		37.7007	0.000199091	47.495	0.000198038		37.7007	0.000199013	47.495	0.000198111		37.7007	0.000199022	47.495	0.000198174		37.7007	0.000147175			37.8	4.768e-06	47.5475	4.768e-06		37.8	4.699e-06	47.5475	4.699e-06		37.8	4.637e-06	47.5475	4.637e-06		37.8
37.8007	0.00019879	47.5149	0.000197576		37.8007	0.00019857	47.5186	0.00019762		37.8007	0.000198818	47.5149	0.000197858		37.8006	0.000199068	47.5149	0.000198016		37.8007	0.000198951	47.5149	0.000198083		37.8006	0.000198989	47.5149	0.000198155		37.8006	0.000147173			37.9	4.767e-06	47.5676	4.767e-06		37.9	4.7e-06	47.5676	4.7e-06		37.9	4.636e-06	47.5676	4.636e-06		37.9
37.9007	0.000198792	47.5348	0.000197571		37.9007	0.00019847	47.5385	0.000197604		37.9006	0.000198771	47.5348	0.00019784		37.9007	0.000199059	47.5348	0.000198001		37.9006	0.000198956	47.5348	0.000198047		37.9006	0.000198988	47.5348	0.00019813		37.9006	0.000147176			38	4.766e-06	47.5876	4.766e-06		38	4.7e-06	47.5876	4.7e-06		38	4.637e-06	47.5876	4.637e-06		38
38.0007	0.000198753	47.5547	0.000197552		38.0007	0.00019857	47.5584	0.000197601		38.0007	0.00019876	47.5547	0.000197824		38.0007	0.000199094	47.5547	0.000197998		38.0007	0.000199017	47.5547	0.000198045		38.0007	0.000198975	47.5547	0.000198137		38.0007	0.000147165			38.1	4.767e-06	47.6076	4.767e-06		38.1	4.698e-06	47.6076	4.698e-06		38.1	4.637e-06	47.6076	4.637e-06		38.1
38.1007	0.000198783	47.5746	0.000197542		38.1007	0.000198513	47.5783	0.000197557		38.1007	0.000198825	47.5746	0.000197809		38.1007	0.000199021	47.5746	0.000197976		38.1007	0.000198946	47.5746	0.000198026		38.1007	0.000199008	47.5746	0.000198151		38.1007	0.000147166			38.2	4.766e-06	47.6276	4.766e-06		38.2	4.699e-06	47.6276	4.699e-06		38.2	4.637e-06	47.6276	4.637e-06		38.2
38.2007	0.000198715	47.5944	0.000197542		38.2007	0.000198547	47.5982	0.000197536		38.2007	0.000198741	47.5944	0.000197759		38.2007	0.000199031	47.5944	0.000197953		38.2007	0.000198954	47.5944	0.000198022		38.2007	0.00019891	47.5944	0.000198122		38.2007	0.000147169			38.3	4.767e-06	47.6476	4.767e-06		38.3	4.7e-06	47.6476	4.7e-06		38.3	4.637e-06	47.6476	4.637e-06		38.3
38.3006	0.000198703	47.6143	0.000197515		38.3007	0.000198469	47.6181	0.000197524		38.3006	0.000198741	47.6143	0.000197757		38.3007	0.000199011	47.6143	0.000197948		38.3007	0.000198908	47.6143	0.000198006		38.3006	0.00019894	47.6143	0.000198111		38.3007	0.000147167			38.4	4.766e-06	47.6677	4.766e-06		38.4	4.699e-06	47.6677	4.699e-06		38.4	4.637e-06	47.6677	4.637e-06		38.4
38.4006	0.000198694	47.6342	0.000197517		38.4007	0.000198453	47.638	0.000197499		38.4006	0.000198734	47.6342	0.000197747		38.4007	0.000198993	47.6342	0.000197928		38.4006	0.000198938	47.6342	0.000197997		38.4007	0.000198966	47.6342	0.000198103		38.4007	0.000147174			38.5	4.766e-06	47.6877	4.766e-06		38.5	4.7e-06	47.6877	4.7e-06		38.5	4.638e-06	47.6877	4.638e-06		38.5
38.5007	0.000198631	47.6541	0.000197493		38.5007	0.000198433	47.6579	0.000197494		38.5007	0.000198694	47.6541	0.000197735		38.5007	0.000199027	47.6541	0.000197924		38.5007	0.000198936	47.6541	0.00019799		38.5007	0.000198949	47.6541	0.000198099		38.5007	0.000147181			38.6	4.766e-06	47.7077	4.766e-06		38.6	4.699e-06	47.7077	4.699e-06		38.6	4.638e-06	47.7077	4.638e-06		38.6
38.6007	0.000198663	47.674	0.000197489		38.6007	0.000198411	47.6778	0.000197487		38.6007	0.000198746	47.674	0.000197723		38.6007	0.000198969	47.674	0.000197917		38.6007	0.000198879	47.674	0.000197974		38.6007	0.000198946	47.674	0.000198083		38.6007	0.00014717			38.7	4.767e-06	47.7277	4.767e-06		38.7	4.699e-06	47.7277	4.699e-06		38.7	4.638e-06	47.7277	4.638e-06		38.7
38.7007	0.000198649	47.6938	0.000197485		38.7007	0.000198402	47.6977	0.000197477		38.7007	0.000198671	47.6938	0.000197711		38.7007	0.000198975	47.6938	0.000197898		38.7007	0.000198884	47.6938	0.000197966		38.7007	0.000198915	47.6938	0.000198063		38.7007	0.000147167			38.8	4.766e-06	47.7477	4.766e-06		38.8	4.7e-06	47.7477	4.7e-06		38.8	4.638e-06	47.7477	4.638e-06		38.8
38.8006	0.000198619	47.7137	0.00019749		38.8006	0.000198402	47.7176	0.000197452		38.8006	0.000198757	47.7137	0.000197702		38.8006	0.000198954	47.7137	0.000197903		38.8006	0.000198842	47.7137	0.000197959		38.8006	0.000198911	47.7137	0.000198041		38.8006	0.000147174			38.9	4.766e-06	47.7678	4.766e-06		38.9	4.7e-06	47.7678	4.7e-06		38.9	4.639e-06	47.7678	4.639e-06		38.9
38.9007	0.000198621	47.7336	0.000197469		38.9006	0.000198437	47.7374	0.000197423		38.9007	0.000198659	47.7336	0.00019769		38.9007	0.000198938	47.7336	0.0001979		38.9007	0.000198824	47.7336	0.00019795		38.9006	0.000198907	47.7336	0.000198036		38.9007	0.000147169			39	4.765e-06	47.7878	4.765e-06		39	4.702e-06	47.7878	4.702e-06		39	4.639e-06	47.7878	4.639e-06		39
39.0007	0.000198641	47.7535	0.000197456		39.0007	0.000198431	47.7573	0.000197424		39.0007	0.000198685	47.7535	0.000197676		39.0007	0.00019895	47.7535	0.00019786		39.0007	0.000198839	47.7535	0.000197946		39.0007	0.000198867	47.7535	0.000198026		39.0007	0.000147167			39.1	4.766e-06	47.8078	4.766e-06		39.1	4.701e-06	47.8078	4.701e-06		39.1	4.639e-06	47.8078	4.639e-06		39.1
39.1007	0.000198547	47.7734	0.000197451		39.1007	0.000198387	47.7772	0.000197396		39.1007	0.000198622	47.7734	0.000197649		39.1007	0.000198851	47.7734	0.000197845		39.1007	0.000198762	47.7734	0.000197923		39.1007	0.000198883	47.7734	0.000197994		39.1007	0.000147176			39.2	4.766e-06	47.8278	4.766e-06		39.2	4.7e-06	47.8278	4.7e-06		39.2	4.64e-06	47.8278	4.64e-06		39.2
39.2007	0.00019866	47.7932	0.000197445		39.2007	0.000198323	47.7971	0.000197376		39.2007	0.000198579	47.7932	0.000197622		39.2007	0.0001989	47.7932	0.000197803		39.2007	0.000198851	47.7932	0.000197884		39.2007	0.000198818	47.7932	0.000197995		39.2007	0.000147164			39.3	4.766e-06	47.8478	4.766e-06		39.3	4.702e-06	47.8478	4.702e-06		39.3	4.639e-06	47.8478	4.639e-06		39.3
39.3006	0.000198493	47.8131	0.000197443		39.3006	0.000198262	47.817	0.000197365		39.3007	0.000198615	47.8131	0.000197614		39.3006	0.000198874	47.8131	0.000197806		39.3007	0.000198807	47.8131	0.000197883		39.3006	0.000198883	47.8131	0.000197974		39.3007	0.000147169			39.4	4.768e-06	47.8679	4.768e-06		39.4	4.702e-06	47.8679	4.702e-06		39.4	4.639e-06	47.8679	4.639e-06		39.4
39.4006	0.000198575	47.833	0.00019746		39.4006	0.000198254	47.8369	0.000197344		39.4007	0.00019857	47.833	0.000197585		39.4007	0.000198858	47.833	0.000197791		39.4007	0.00019883	47.833	0.000197863		39.4006	0.000198823	47.833	0.000197969		39.4007	0.000147174			39.5	4.768e-06	47.8879	4.768e-06		39.5	4.702e-06	47.8879	4.702e-06		39.5	4.64e-06	47.8879	4.64e-06		39.5
39.5007	0.000198462	47.8529	0.000197403		39.5007	0.000198261	47.8568	0.00019732		39.5007	0.000198643	47.8529	0.00019758		39.5007	0.000198878	47.8529	0.000197791		39.5007	0.000198807	47.8529	0.000197842		39.5007	0.000198889	47.8529	0.000197954		39.5007	0.000147167			39.6	4.767e-06	47.9079	4.767e-06		39.6	4.702e-06	47.9079	4.702e-06		39.6	4.641e-06	47.9079	4.641e-06		39.6
39.6007	0.000198479	47.8728	0.000197414		39.6007	0.000198288	47.8767	0.000197316		39.6007	0.000198571	47.8728	0.000197566		39.6007	0.000198831	47.8728	0.000197756		39.6007	0.000198765	47.8728	0.000197854		39.6007	0.000198785	47.8728	0.000197941		39.6007	0.000147172			39.7	4.768e-06	47.9279	4.768e-06		39.7	4.702e-06	47.9279	4.702e-06		39.7	4.641e-06	47.9279	4.641e-06		39.7
39.7007	0.000198526	47.8926	0.000197421		39.7007	0.000198318	47.8966	0.000197307		39.7007	0.000198582	47.8926	0.000197545		39.7007	0.000198856	47.8926	0.000197759		39.7007	0.000198805	47.8926	0.000197843		39.7007	0.00019883	47.8926	0.000197936		39.7007	0.000147169			39.8	4.768e-06	47.9479	4.768e-06		39.8	4.702e-06	47.9479	4.702e-06		39.8	4.641e-06	47.9479	4.641e-06		39.8
39.8007	0.000198417	47.9125	0.000197414		39.8007	0.000198298	47.9165	0.000197296		39.8007	0.000198553	47.9125	0.000197546		39.8006	0.000198865	47.9125	0.000197744		39.8007	0.000198743	47.9125	0.000197819		39.8007	0.000198782	47.9125	0.000197932		39.8007	0.000147165			39.9	4.768e-06	47.968	4.768e-06		39.9	4.703e-06	47.968	4.703e-06		39.9	4.641e-06	47.968	4.641e-06		39.9
39.9006	0.000198517	47.9324	0.000197399		39.9007	0.000198224	47.9364	0.000197257		39.9006	0.000198502	47.9324	0.000197519		39.9006	0.000198818	47.9324	0.000197721		39.9006	0.000198795	47.9324	0.000197821		39.9006	0.000198807	47.9324	0.000197932		39.9007	0.000147162			40	4.768e-06	47.988	4.768e-06		40	4.703e-06	47.988	4.703e-06		40	4.642e-06	47.988	4.642e-06		40
40.0007	0.00019841	47.9523	0.000197399		40.0007	0.000198184	47.9562	0.000197251		40.0007	0.000198475	47.9523	0.000197498		40.0007	0.00019887	47.9523	0.00019772		40.0007	0.000198691	47.9523	0.00019781		40.0007	0.000198735	47.9523	0.000197901		40.0007	0.000147168			40.1	4.768e-06	48.008	4.768e-06		40.1	4.703e-06	48.008	4.703e-06		40.1	4.643e-06	48.008	4.643e-06		40.1
40.1007	0.000198461	47.9722	0.000197374		40.1007	0.000198155	47.9761	0.000197235		40.1007	0.000198446	47.9722	0.000197494		40.1007	0.000198802	47.9722	0.0001977		40.1007	0.000198736	47.9722	0.000197796		40.1007	0.000198715	47.9722	0.000197909		40.1007	0.000147174			40.2	4.769e-06	48.028	4.769e-06		40.2	4.703e-06	48.028	4.703e-06		40.2	4.643e-06	48.028	4.643e-06		40.2
40.2007	0.000198389	47.992	0.000197384		40.2007	0.000198186	47.996	0.000197215		40.2007	0.000198457	47.992	0.000197465		40.2007	0.000198856	47.992	0.000197662		40.2007	0.000198654	47.992	0.000197761		40.2007	0.000198706	47.992	0.000197885		40.2007	0.000147176			40.3	4.769e-06	48.048	4.769e-06		40.3	4.704e-06	48.048	4.704e-06		40.3	4.642e-06	48.048	4.642e-06		40.3
40.3006	0.000198338	48.0119	0.000197367		40.3007	0.000198207	48.0159	0.000197189		40.3007	0.00019848	48.0119	0.00019744		40.3007	0.000198769	48.0119	0.000197673		40.3006	0.000198711	48.0119	0.000197725		40.3006	0.000198717	48.0119	0.000197865		40.3007	0.000147176			40.4	4.769e-06	48.0681	4.769e-06		40.4	4.704e-06	48.0681	4.704e-06		40.4	4.643e-06	48.0681	4.643e-06		40.4
40.4007	0.000198326	48.0318	0.00019741		40.4007	0.000198172	48.0358	0.000197182		40.4006	0.000198497	48.0318	0.000197446		40.4007	0.000198784	48.0318	0.000197644		40.4006	0.00019863	48.0318	0.000197747		40.4007	0.000198744	48.0318	0.000197863		40.4007	0.000147175			40.5	4.769e-06	48.0881	4.769e-06		40.5	4.704e-06	48.0881	4.704e-06		40.5	4.643e-06	48.0881	4.643e-06		40.5
40.5007	0.00019827	48.0517	0.000197395		40.5007	0.000198106	48.0557	0.000197178		40.5007	0.000198474	48.0517	0.000197405		40.5007	0.000198721	48.0517	0.000197644		40.5007	0.000198682	48.0517	0.000197733		40.5007	0.000198746	48.0517	0.000197827		40.5007	0.000147172			40.6	4.769e-06	48.1081	4.769e-06		40.6	4.704e-06	48.1081	4.704e-06		40.6	4.644e-06	48.1081	4.644e-06		40.6
40.6007	0.000198285	48.0716	0.000197401		40.6007	0.000198034	48.0756	0.00019717		40.6007	0.000198439	48.0716	0.00019741		40.6007	0.000198789	48.0716	0.000197625		40.6007	0.000198682	48.0716	0.000197714		40.6007	0.000198755	48.0716	0.000197841		40.6007	0.000147174			40.7	4.77e-06	48.1281	4.77e-06		40.7	4.704e-06	48.1281	4.704e-06		40.7	4.644e-06	48.1281	4.644e-06		40.7
40.7007	0.00019829	48.0915	0.000197412		40.7007	0.000198058	48.0955	0.000197165		40.7007	0.000198379	48.0915	0.000197382		40.7007	0.000198694	48.0915	0.000197587		40.7007	0.000198706	48.0915	0.0001977		40.7007	0.000198681	48.0915	0.000197827		40.7007	0.000147174			40.8	4.77e-06	48.1481	4.77e-06		40.8	4.704e-06	48.1481	4.704e-06		40.8	4.644e-06	48.1481	4.644e-06		40.8
40.8007	0.000198288	48.1113	0.000197399		40.8007	0.000198118	48.1154	0.000197142		40.8007	0.000198344	48.1113	0.000197378		40.8006	0.000198726	48.1113	0.0001976		40.8007	0.000198706	48.1113	0.0001977		40.8007	0.000198678	48.1113	0.000197812		40.8007	0.000147163			40.9	4.77e-06	48.1682	4.77e-06		40.9	4.705e-06	48.1682	4.705e-06		40.9	4.644e-06	48.1682	4.644e-06		40.9
40.9007	0.00019831	48.1312	0.000197404		40.9007	0.000198113	48.1353	0.000197102		40.9007	0.000198333	48.1312	0.000197376		40.9006	0.00019872	48.1312	0.000197541		40.9007	0.000198614	48.1312	0.000197722		40.9007	0.000198609	48.1312	0.000197811		40.9007	0.000147169			41	4.771e-06	48.1882	4.771e-06		41	4.705e-06	48.1882	4.705e-06		41	4.644e-06	48.1882	4.644e-06		41
41.0007	0.000198268	48.1511	0.000197376		41.0007	0.000198025	48.1551	0.000197105		41.0007	0.000198396	48.1511	0.000197327		41.0007	0.000198729	48.1511	0.000197557		41.0007	0.000198607	48.1511	0.000197687		41.0007	0.000198597	48.1511	0.000197767		41.0007	0.00014717			41.1	4.771e-06	48.2082	4.771e-06		41.1	4.705e-06	48.2082	4.705e-06		41.1	4.645e-06	48.2082	4.645e-06		41.1
41.1007	0.000198247	48.171	0.000197418		41.1007	0.000197994	48.175	0.000197097		41.1007	0.000198416	48.171	0.000197321		41.1007	0.000198708	48.171	0.000197542		41.1007	0.000198571	48.171	0.000197663		41.1007	0.000198608	48.171	0.000197793		41.1007	0.000147166			41.2	4.771e-06	48.2282	4.771e-06		41.2	4.706e-06	48.2282	4.706e-06		41.2	4.645e-06	48.2282	4.645e-06		41.2
41.2007	0.000198202	48.1909	0.000197392		41.2007	0.000197992	48.1949	0.000197097		41.2007	0.000198377	48.1909	0.00019731		41.2007	0.000198698	48.1909	0.000197507		41.2007	0.000198554	48.1909	0.000197631		41.2007	0.000198631	48.1909	0.000197765		41.2007	0.000147173			41.3	4.771e-06	48.2482	4.771e-06		41.3	4.706e-06	48.2482	4.706e-06		41.3	4.645e-06	48.2482	4.645e-06		41.3
41.3007	0.00019815	48.2107	0.000197355		41.3006	0.000198027	48.2148	0.00019706		41.3006	0.000198346	48.2107	0.000197285		41.3006	0.000198675	48.2107	0.000197512		41.3007	0.000198557	48.2107	0.000197621		41.3007	0.000198652	48.2107	0.00019776		41.3007	0.000147174			41.4	4.772e-06	48.2683	4.772e-06		41.4	4.705e-06	48.2683	4.705e-06		41.4	4.646e-06	48.2683	4.646e-06		41.4
41.4006	0.000198127	48.2306	0.000197383		41.4007	0.000197978	48.2347	0.000197042		41.4006	0.000198259	48.2306	0.000197308		41.4007	0.000198617	48.2306	0.000197479		41.4007	0.000198572	48.2306	0.000197621		41.4006	0.000198642	48.2306	0.000197747		41.4007	0.000147177			41.5	4.772e-06	48.2883	4.772e-06		41.5	4.705e-06	48.2883	4.705e-06		41.5	4.647e-06	48.2883	4.647e-06		41.5
41.5007	0.000198145	48.2505	0.000197398		41.5007	0.000197938	48.2546	0.000197016		41.5007	0.000198259	48.2505	0.00019729		41.5007	0.000198598	48.2505	0.000197457		41.5007	0.000198611	48.2505	0.000197646		41.5007	0.000198611	48.2505	0.000197742		41.5007	0.000147181			41.6	4.772e-06	48.3083	4.772e-06		41.6	4.706e-06	48.3083	4.706e-06		41.6	4.647e-06	48.3083	4.647e-06		41.6
41.6007	0.000198177	48.2704	0.000197403		41.6007	0.00019793	48.2745	0.000197067		41.6007	0.00019829	48.2704	0.000197239		41.6007	0.000198561	48.2704	0.000197458		41.6007	0.000198578	48.2704	0.000197611		41.6007	0.000198563	48.2704	0.000197742		41.6007	0.000147172			41.7	4.772e-06	48.3283	4.772e-06		41.7	4.706e-06	48.3283	4.706e-06		41.7	4.647e-06	48.3283	4.647e-06		41.7
41.7007	0.000198163	48.2903	0.000197393		41.7007	0.000197938	48.2944	0.00019703		41.7007	0.000198311	48.2903	0.000197214		41.7007	0.000198583	48.2903	0.000197433		41.7007	0.000198525	48.2903	0.000197599		41.7007	0.000198538	48.2903	0.000197714		41.7007	0.000147173			41.8	4.772e-06	48.3483	4.772e-06		41.8	4.706e-06	48.3483	4.706e-06		41.8	4.647e-06	48.3483	4.647e-06		41.8
41.8007	0.000198107	48.3101	0.000197391		41.8007	0.000197924	48.3143	0.000196997		41.8007	0.000198296	48.3101	0.000197219		41.8007	0.000198648	48.3101	0.000197424		41.8007	0.000198485	48.3101	0.000197587		41.8006	0.000198526	48.3101	0.000197704		41.8007	0.00014718			41.9	4.772e-06	48.3684	4.772e-06		41.9	4.707e-06	48.3684	4.707e-06		41.9	4.648e-06	48.3684	4.648e-06		41.9
41.9007	0.000198078	48.33	0.000197414		41.9006	0.000197905	48.3342	0.000197002		41.9007	0.000198244	48.33	0.000197172		41.9006	0.000198628	48.33	0.000197426		41.9006	0.000198473	48.33	0.000197578		41.9006	0.00019856	48.33	0.000197691		41.9007	0.00014717			42	4.772e-06	48.3884	4.772e-06		42	4.707e-06	48.3884	4.707e-06		42	4.648e-06	48.3884	4.648e-06		42
42.0007	0.000198029	48.3499	0.000197408		42.0007	0.000197862	48.3541	0.000196965		42.0007	0.000198192	48.3499	0.000197179		42.0007	0.000198614	48.3499	0.000197375		42.0007	0.000198478	48.3499	0.000197562		42.0007	0.000198585	48.3499	0.000197676		42.0007	0.000147174			42.1	4.772e-06	48.4084	4.772e-06		42.1	4.707e-06	48.4084	4.707e-06		42.1	4.648e-06	48.4084	4.648e-06		42.1
42.1007	0.000198018	48.3698	0.000197403		42.1007	0.000197847	48.3739	0.000196992		42.1007	0.000198195	48.3698	0.000197166		42.1007	0.000198549	48.3698	0.000197373		42.1007	0.000198503	48.3698	0.000197507		42.1007	0.000198579	48.3698	0.000197657		42.1007	0.000147172			42.2	4.773e-06	48.4284	4.773e-06		42.2	4.707e-06	48.4284	4.707e-06		42.2	4.648e-06	48.4284	4.648e-06		42.2
42.2007	0.000198038	48.3897	0.000197423		42.2007	0.000197832	48.3938	0.000196948		42.2007	0.000198246	48.3897	0.000197149		42.2007	0.000198511	48.3897	0.000197367		42.2007	0.000198521	48.3897	0.000197507		42.2007	0.000198518	48.3897	0.000197621		42.2007	0.000147176			42.3	4.773e-06	48.4484	4.773e-06		42.3	4.706e-06	48.4484	4.706e-06		42.3	4.648e-06	48.4484	4.648e-06		42.3
42.3006	0.000198067	48.4095	0.000197438		42.3007	0.000197824	48.4137	0.000196962		42.3006	0.000198205	48.4095	0.000197177		42.3007	0.000198479	48.4095	0.000197378		42.3007	0.000198483	48.4095	0.000197521		42.3007	0.000198457	48.4095	0.000197658		42.3007	0.000147167			42.4	4.772e-06	48.4685	4.772e-06		42.4	4.706e-06	48.4685	4.706e-06		42.4	4.649e-06	48.4685	4.649e-06		42.4
42.4007	0.000198058	48.4294	0.0001974		42.4007	0.000197795	48.4336	0.000196924		42.4007	0.000198131	48.4294	0.000197093		42.4007	0.000198479	48.4294	0.000197336		42.4007	0.000198416	48.4294	0.000197494		42.4006	0.000198451	48.4294	0.000197628		42.4006	0.000147167			42.5	4.773e-06	48.4885	4.773e-06		42.5	4.708e-06	48.4885	4.708e-06		42.5	4.649e-06	48.4885	4.649e-06		42.5
42.5007	0.000197981	48.4493	0.000197423		42.5007	0.000197786	48.4535	0.00019692		42.5007	0.000198118	48.4493	0.000197112		42.5007	0.000198519	48.4493	0.000197328		42.5007	0.00019839	48.4493	0.00019748		42.5007	0.000198489	48.4493	0.00019762		42.5007	0.000147172			42.6	4.774e-06	48.5085	4.774e-06		42.6	4.708e-06	48.5085	4.708e-06		42.6	4.648e-06	48.5085	4.648e-06		42.6
42.6007	0.000197927	48.4692	0.000197422		42.6007	0.000197778	48.4734	0.000196887		42.6007	0.000198137	48.4692	0.000197077		42.6007	0.00019854	48.4692	0.000197324		42.6007	0.000198406	48.4692	0.000197477		42.6007	0.000198505	48.4692	0.000197572		42.6007	0.000147167			42.7	4.776e-06	48.5285	4.776e-06		42.7	4.708e-06	48.5285	4.708e-06		42.7	4.648e-06	48.5285	4.648e-06		42.7
42.7007	0.000197922	48.4891	0.00019742		42.7007	0.000197776	48.4933	0.000196901		42.7007	0.000198139	48.4891	0.00019706		42.7007	0.000198508	48.4891	0.000197312		42.7007	0.000198444	48.4891	0.000197445		42.7007	0.000198451	48.4891	0.000197592		42.7007	0.000147177			42.8	4.775e-06	48.5485	4.775e-06		42.8	4.706e-06	48.5485	4.706e-06		42.8	4.649e-06	48.5485	4.649e-06		42.8
42.8007	0.00019797	48.5089	0.000197413		42.8006	0.000197746	48.5132	0.000196889		42.8007	0.000198117	48.5089	0.000197043		42.8007	0.000198463	48.5089	0.000197295		42.8007	0.000198437	48.5089	0.000197457		42.8007	0.0001984	48.5089	0.000197576		42.8007	0.000147175			42.9	4.775e-06	48.5686	4.775e-06		42.9	4.706e-06	48.5686	4.706e-06		42.9	4.65e-06	48.5686	4.65e-06		42.9
42.9007	0.000197971	48.5288	0.000197412		42.9007	0.000197698	48.5331	0.000196876		42.9006	0.000198107	48.5288	0.000197012		42.9006	0.000198412	48.5288	0.000197265		42.9006	0.00019838	48.5288	0.000197434		42.9007	0.000198418	48.5288	0.000197538		42.9007	0.00014717			43	4.775e-06	48.5886	4.775e-06		43	4.707e-06	48.5886	4.707e-06		43	4.649e-06	48.5886	4.649e-06		43
43.0007	0.000197896	48.5487	0.000197395		43.0007	0.000197696	48.553	0.000196876		43.0007	0.000198079	48.5487	0.000196997		43.0007	0.000198418	48.5487	0.00019723		43.0007	0.000198339	48.5487	0.000197386		43.0007	0.000198442	48.5487	0.000197578		43.0007	0.000147176			43.1	4.774e-06	48.6086	4.774e-06		43.1	4.708e-06	48.6086	4.708e-06		43.1	4.649e-06	48.6086	4.649e-06		43.1
43.1007	0.000197846	48.5686	0.000197458		43.1007	0.000197674	48.5728	0.000196858		43.1007	0.000198067	48.5686	0.000197006		43.1007	0.000198439	48.5686	0.000197236		43.1007	0.000198335	48.5686	0.0001974		43.1007	0.000198435	48.5686	0.000197536		43.1007	0.000147174			43.2	4.775e-06	48.6286	4.775e-06		43.2	4.707e-06	48.6286	4.707e-06		43.2	4.65e-06	48.6286	4.65e-06		43.2
43.2007	0.00019786	48.5885	0.000197458		43.2007	0.000197638	48.5927	0.000196852		43.2007	0.000198059	48.5885	0.000196961		43.2007	0.000198466	48.5885	0.000197221		43.2007	0.000198376	48.5885	0.00019738		43.2007	0.000198409	48.5885	0.000197532		43.2007	0.000147178			43.3	4.774e-06	48.6486	4.774e-06		43.3	4.706e-06	48.6486	4.706e-06		43.3	4.65e-06	48.6486	4.65e-06		43.3
43.3007	0.000197892	48.6083	0.000197452		43.3006	0.000197638	48.6126	0.000196888		43.3006	0.000198023	48.6083	0.000196964		43.3007	0.000198403	48.6083	0.000197196		43.3007	0.000198374	48.6083	0.00019738		43.3006	0.000198385	48.6083	0.000197492		43.3006	0.000147177			43.4	4.775e-06	48.6687	4.775e-06		43.4	4.707e-06	48.6687	4.707e-06		43.4	4.649e-06	48.6687	4.649e-06		43.4
43.4007	0.000197871	48.6282	0.000197463		43.4007	0.000197642	48.6325	0.000196837		43.4007	0.000197991	48.6282	0.00019695		43.4006	0.000198326	48.6282	0.000197185		43.4007	0.000198301	48.6282	0.000197357		43.4007	0.000198378	48.6282	0.000197511		43.4007	0.000147175			43.5	4.775e-06	48.6887	4.775e-06		43.5	4.707e-06	48.6887	4.707e-06		43.5	4.65e-06	48.6887	4.65e-06		43.5
43.5007	0.000197823	48.6481	0.00019747		43.5007	0.00019762	48.6524	0.000196821		43.5007	0.000197987	48.6481	0.000196911		43.5007	0.000198322	48.6481	0.000197166		43.5007	0.000198293	48.6481	0.000197337		43.5007	0.000198395	48.6481	0.000197492		43.5007	0.000147173			43.6	4.777e-06	48.7087	4.777e-06		43.6	4.707e-06	48.7087	4.707e-06		43.6	4.649e-06	48.7087	4.649e-06		43.6
43.6007	0.000197798	48.668	0.000197459		43.6007	0.000197604	48.6723	0.000196817		43.6007	0.000197988	48.668	0.000196894		43.6007	0.000198375	48.668	0.000197156		43.6007	0.000198301	48.668	0.000197331		43.6007	0.000198369	48.668	0.000197475		43.6007	0.000147175			43.7	4.777e-06	48.7287	4.777e-06		43.7	4.707e-06	48.7287	4.707e-06		43.7	4.649e-06	48.7287	4.649e-06		43.7
43.7007	0.000197802	48.6879	0.000197478		43.7007	0.000197601	48.6922	0.000196788		43.7007	0.000197967	48.6879	0.000196901		43.7007	0.000198383	48.6879	0.000197142		43.7007	0.000198291	48.6879	0.000197315		43.7007	0.000198342	48.6879	0.000197456		43.7007	0.000147178			43.8	4.776e-06	48.7487	4.776e-06		43.8	4.707e-06	48.7487	4.707e-06		43.8	4.649e-06	48.7487	4.649e-06		43.8
43.8007	0.000197784	48.7078	0.000197477		43.8006	0.000197557	48.7121	0.000196759		43.8007	0.000197966	48.7078	0.000196876		43.8007	0.000198348	48.7078	0.000197131		43.8007	0.000198292	48.7078	0.00019729		43.8006	0.000198315	48.7078	0.000197442		43.8006	0.000147175			43.9	4.776e-06	48.7688	4.776e-06		43.9	4.707e-06	48.7688	4.707e-06		43.9	4.65e-06	48.7688	4.65e-06		43.9
43.9007	0.000197772	48.7276	0.000197486		43.9006	0.000197536	48.732	0.000196813		43.9006	0.000197955	48.7276	0.000196876		43.9006	0.000198275	48.7276	0.000197099		43.9006	0.000198259	48.7276	0.000197301		43.9006	0.000198316	48.7276	0.000197422		43.9007	0.000147174			44	4.775e-06	48.7888	4.775e-06		44	4.707e-06	48.7888	4.707e-06		44	4.65e-06	48.7888	4.65e-06		44
44.0007	0.000197737	48.7475	0.000197488		44.0007	0.000197524	48.7519	0.000196805		44.0007	0.000197925	48.7475	0.000196834		44.0007	0.00019827	48.7475	0.000197062		44.0007	0.000198233	48.7475	0.000197267		44.0007	0.00019833	48.7475	0.000197428		44.0007	0.000147174			44.1	4.776e-06	48.8088	4.776e-06		44.1	4.706e-06	48.8088	4.706e-06		44.1	4.649e-06	48.8088	4.649e-06		44.1
44.1007	0.000197738	48.7674	0.000197505		44.1007	0.000197499	48.7718	0.00019681		44.1007	0.000197906	48.7674	0.000196841		44.1007	0.000198299	48.7674	0.000197054		44.1007	0.000198244	48.7674	0.00019727		44.1007	0.000198301	48.7674	0.000197401		44.1007	0.000147167			44.2	4.775e-06	48.8288	4.775e-06		44.2	4.706e-06	48.8288	4.706e-06		44.2	4.649e-06	48.8288	4.649e-06		44.2
44.2007	0.000197742	48.7873	0.000197541		44.2007	0.000197494	48.7916	0.000196784		44.2007	0.000197865	48.7873	0.000196795		44.2007	0.000198293	48.7873	0.000197042		44.2007	0.000198243	48.7873	0.000197236		44.2007	0.000198278	48.7873	0.000197398		44.2007	0.000147174			44.3	4.776e-06	48.8488	4.776e-06		44.3	4.706e-06	48.8488	4.706e-06		44.3	4.649e-06	48.8488	4.649e-06		44.3
44.3007	0.000197719	48.8072	0.000197498		44.3006	0.000197487	48.8115	0.000196779		44.3007	0.000197859	48.8072	0.000196796		44.3006	0.000198259	48.8072	0.000197001		44.3007	0.00019821	48.8072	0.000197222		44.3006	0.000198261	48.8072	0.000197381		44.3007	0.000147172			44.4	4.775e-06	48.8689	4.775e-06		44.4	4.707e-06	48.8689	4.707e-06		44.4	4.649e-06	48.8689	4.649e-06		44.4
44.4007	0.000197704	48.827	0.00019754		44.4006	0.000197477	48.8314	0.00019678		44.4007	0.000197865	48.827	0.000196798		44.4006	0.000198239	48.827	0.000197021		44.4006	0.000198212	48.827	0.000197219		44.4007	0.000198268	48.827	0.000197358		44.4007	0.000147176			44.5	4.775e-06	48.8889	4.775e-06		44.5	4.707e-06	48.8889	4.707e-06		44.5	4.65e-06	48.8889	4.65e-06		44.5
44.5007	0.000197687	48.8469	0.000197533		44.5007	0.000197452	48.8513	0.00019676		44.5007	0.000197858	48.8469	0.000196778		44.5007	0.000198229	48.8469	0.000197007		44.5007	0.000198216	48.8469	0.000197208		44.5007	0.000198284	48.8469	0.000197349		44.5007	0.000147181			44.6	4.775e-06	48.9089	4.775e-06		44.6	4.708e-06	48.9089	4.708e-06		44.6	4.65e-06	48.9089	4.65e-06		44.6
44.6007	0.000197672	48.8668	0.000197529		44.6007	0.000197423	48.8712	0.000196768		44.6007	0.00019784	48.8668	0.000196726		44.6007	0.000198234	48.8668	0.000196979		44.6007	0.00019819	48.8668	0.000197182		44.6007	0.000198254	48.8668	0.000197339		44.6007	0.000147178			44.7	4.775e-06	48.9289	4.775e-06		44.7	4.706e-06	48.9289	4.706e-06		44.7	4.651e-06	48.9289	4.651e-06		44.7
44.7007	0.000197655	48.8867	0.000197543		44.7007	0.000197424	48.8911	0.000196797		44.7007	0.000197824	48.8867	0.000196726		44.7007	0.000198225	48.8867	0.000196972		44.7007	0.000198185	48.8867	0.00019718		44.7007	0.000198227	48.8867	0.000197319		44.7007	0.00014718			44.8	4.775e-06	48.9489	4.775e-06		44.8	4.708e-06	48.9489	4.708e-06		44.8	4.65e-06	48.9489	4.65e-06		44.8
44.8006	0.000197641	48.9066	0.000197565		44.8007	0.000197396	48.911	0.000196774		44.8007	0.000197809	48.9066	0.000196714		44.8007	0.000198181	48.9066	0.000196936		44.8006	0.000198178	48.9066	0.000197163		44.8006	0.000198216	48.9066	0.000197312		44.8007	0.000147178			44.9	4.774e-06	48.969	4.774e-06		44.9	4.707e-06	48.969	4.707e-06		44.9	4.65e-06	48.969	4.65e-06		44.9
44.9007	0.000197636	48.9264	0.000197547		44.9006	0.000197376	48.9309	0.00019676		44.9007	0.000197759	48.9264	0.00019669		44.9007	0.000198181	48.9264	0.000196892		44.9007	0.00019816	48.9264	0.000197142		44.9007	0.000198202	48.9264	0.000197283		44.9006	0.000147181			45	4.775e-06	48.989	4.775e-06		45	4.708e-06	48.989	4.708e-06		45	4.65e-06	48.989	4.65e-06		45
45.0007	0.00019764	48.9463	0.000197575		45.0007	0.000197365	48.9508	0.000196743		45.0007	0.000197757	48.9463	0.000196705		45.0007	0.000198182	48.9463	0.00019692		45.0007	0.000198163	48.9463	0.000197119		45.0007	0.000198182	48.9463	0.000197298		45.0007	0.000147179			45.1	4.774e-06	49.009	4.774e-06		45.1	4.708e-06	49.009	4.708e-06		45.1	4.651e-06	49.009	4.651e-06		45.1
45.1007	0.000197641	48.9662	0.000197583		45.1007	0.000197344	48.9707	0.000196773		45.1007	0.000197747	48.9662	0.000196678		45.1007	0.000198159	48.9662	0.000196875		45.1007	0.000198128	48.9662	0.000197067		45.1007	0.000198156	48.9662	0.000197258		45.1007	0.00014718			45.2	4.774e-06	49.029	4.774e-06		45.2	4.708e-06	49.029	4.708e-06		45.2	4.651e-06	49.029	4.651e-06		45.2
45.2007	0.000197587	48.9861	0.00019759		45.2007	0.00019732	48.9906	0.000196769		45.2007	0.000197735	48.9861	0.000196655		45.2007	0.000198123	48.9861	0.000196889		45.2007	0.000198117	48.9861	0.000197087		45.2007	0.000198174	48.9861	0.000197262		45.2007	0.000147184			45.3	4.775e-06	49.049	4.775e-06		45.3	4.707e-06	49.049	4.707e-06		45.3	4.651e-06	49.049	4.651e-06		45.3
45.3007	0.000197576	49.006	0.000197611		45.3007	0.000197316	49.0104	0.000196784		45.3007	0.000197723	49.006	0.000196654		45.3007	0.000198105	49.006	0.000196863		45.3007	0.00019808	49.006	0.000197081		45.3007	0.000198155	49.006	0.000197245		45.3007	0.000147174			45.4	4.775e-06	49.0691	4.775e-06		45.4	4.707e-06	49.0691	4.707e-06		45.4	4.651e-06	49.0691	4.651e-06		45.4
45.4007	0.000197576	49.0258	0.000197602		45.4007	0.000197307	49.0303	0.000196763		45.4006	0.000197711	49.0258	0.000196623		45.4007	0.000198109	49.0258	0.000196845		45.4007	0.000198111	49.0258	0.000197073		45.4007	0.00019813	49.0258	0.000197235		45.4007	0.000147184			45.5	4.774e-06	49.0891	4.774e-06		45.5	4.707e-06	49.0891	4.707e-06		45.5	4.651e-06	49.0891	4.651e-06		45.5
45.5007	0.000197571	49.0457	0.000197594		45.5007	0.000197296	49.0502	0.000196759		45.5007	0.000197702	49.0457	0.000196631		45.5007	0.000198105	49.0457	0.000196827		45.5007	0.000198083	49.0457	0.00019707		45.5007	0.000198137	49.0457	0.000197216		45.5007	0.00014718			45.6	4.775e-06	49.1091	4.775e-06		45.6	4.709e-06	49.1091	4.709e-06		45.6	4.651e-06	49.1091	4.651e-06		45.6
45.6007	0.000197552	49.0656	0.000197628		45.6007	0.000197257	49.0701	0.000196754		45.6007	0.00019769	49.0656	0.000196636		45.6007	0.000198091	49.0656	0.000196803		45.6007	0.000198047	49.0656	0.000197052		45.6007	0.000198151	49.0656	0.000197222		45.6007	0.000147187			45.7	4.776e-06	49.1291	4.776e-06		45.7	4.708e-06	49.1291	4.708e-06		45.7	4.651e-06	49.1291	4.651e-06		45.7
45.7007	0.000197542	49.0855	0.000197641		45.7007	0.000197251	49.09	0.000196748		45.7007	0.000197676	49.0855	0.0001966		45.7007	0.000198046	49.0855	0.000196801		45.7007	0.000198045	49.0855	0.000197032		45.7007	0.000198122	49.0855	0.000197209		45.7007	0.000147182			45.8	4.776e-06	49.1491	4.776e-06		45.8	4.708e-06	49.1491	4.708e-06		45.8	4.651e-06	49.1491	4.651e-06		45.8
45.8006	0.000197542	49.1054	0.000197629		45.8007	0.000197235	49.1099	0.000196752		45.8006	0.000197649	49.1054	0.000196581		45.8006	0.000198052	49.1054	0.000196778		45.8006	0.000198026	49.1054	0.000197003		45.8007	0.000198111	49.1054	0.000197192		45.8006	0.000147181			45.9	4.775e-06	49.1692	4.775e-06		45.9	4.707e-06	49.1692	4.707e-06		45.9	4.651e-06	49.1692	4.651e-06		45.9
45.9007	0.000197515	49.1252	0.000197649		45.9006	0.000197215	49.1298	0.000196758		45.9006	0.000197622	49.1252	0.000196569		45.9007	0.000198038	49.1252	0.000196761		45.9006	0.000198022	49.1252	0.000197002		45.9006	0.000198103	49.1252	0.000197173		45.9006	0.000147177			46	4.775e-06	49.1892	4.775e-06		46	4.708e-06	49.1892	4.708e-06		46	4.652e-06	49.1892	4.652e-06		46
46.0007	0.000197517	49.1451	0.000197672		46.0007	0.000197189	49.1497	0.000196779		46.0007	0.000197614	49.1451	0.000196538		46.0007	0.000198016	49.1451	0.000196757		46.0007	0.000198006	49.1451	0.000196981		46.0007	0.000198099	49.1451	0.000197188		46.0007	0.000147184			46.1	4.776e-06	49.2092	4.776e-06		46.1	4.708e-06	49.2092	4.708e-06		46.1	4.651e-06	49.2092	4.651e-06		46.1
46.1007	0.000197493	49.165	0.000197682		46.1007	0.000197182	49.1696	0.000196745		46.1007	0.000197585	49.165	0.00019653		46.1007	0.000198001	49.165	0.00019675		46.1007	0.000197997	49.165	0.000196979		46.1007	0.000198083	49.165	0.000197159		46.1007	0.000147178			46.2	4.777e-06	49.2292	4.777e-06		46.2	4.708e-06	49.2292	4.708e-06		46.2	4.651e-06	49.2292	4.651e-06		46.2
46.2007	0.000197489	49.1849	0.000197693		46.2007	0.000197178	49.1895	0.000196759		46.2007	0.00019758	49.1849	0.000196534		46.2007	0.000197998	49.1849	0.000196731		46.2007	0.00019799	49.1849	0.000196958		46.2007	0.000198063	49.1849	0.000197141		46.2007	0.000147181			46.3	4.777e-06	49.2492	4.777e-06		46.3	4.709e-06	49.2492	4.709e-06		46.3	4.651e-06	49.2492	4.651e-06		46.3
46.3007	0.000197485	49.2048	0.000197725		46.3007	0.00019717	49.2093	0.000196752		46.3007	0.000197566	49.2048	0.000196526		46.3007	0.000197976	49.2048	0.000196698		46.3006	0.000197974	49.2048	0.000196941		46.3006	0.000198041	49.2048	0.000197142		46.3007	0.000147177			46.4	4.777e-06	49.2693	4.777e-06		46.4	4.708e-06	49.2693	4.708e-06		46.4	4.651e-06	49.2693	4.651e-06		46.4
46.4006	0.00019749	49.2247	0.000197742		46.4006	0.000197165	49.2292	0.000196763		46.4006	0.000197545	49.2247	0.000196483		46.4007	0.000197953	49.2247	0.000196666		46.4007	0.000197966	49.2247	0.000196923		46.4006	0.000198036	49.2247	0.000197103		46.4007	0.000147177			46.5	4.776e-06	49.2893	4.776e-06		46.5	4.708e-06	49.2893	4.708e-06		46.5	4.651e-06	49.2893	4.651e-06		46.5
46.5007	0.000197469	49.2445	0.000197754		46.5007	0.000197142	49.2491	0.000196754		46.5007	0.000197546	49.2445	0.000196475		46.5007	0.000197948	49.2445	0.000196663		46.5007	0.000197959	49.2445	0.000196937		46.5007	0.000198026	49.2445	0.000197096		46.5007	0.00014718			46.6	4.777e-06	49.3093	4.777e-06		46.6	4.708e-06	49.3093	4.708e-06		46.6	4.651e-06	49.3093	4.651e-06		46.6
46.6007	0.000197456	49.2644	0.00019772		46.6007	0.000197102	49.269	0.000196763		46.6007	0.000197519	49.2644	0.000196472		46.6007	0.000197928	49.2644	0.000196617		46.6007	0.00019795	49.2644	0.000196907		46.6007	0.000197994	49.2644	0.000197073		46.6007	0.000147179			46.7	4.777e-06	49.3293	4.777e-06		46.7	4.708e-06	49.3293	4.708e-06		46.7	4.65e-06	49.3293	4.65e-06		46.7
46.7007	0.000197451	49.2843	0.000197751		46.7007	0.000197105	49.2889	0.000196752		46.7007	0.000197498	49.2843	0.000196454		46.7007	0.000197924	49.2843	0.000196618		46.7007	0.000197946	49.2843	0.000196885		46.7007	0.000197995	49.2843	0.000197057		46.7007	0.000147175			46.8	4.777e-06	49.3493	4.777e-06		46.8	4.708e-06	49.3493	4.708e-06		46.8	4.651e-06	49.3493	4.651e-06		46.8
46.8007	0.000197445	49.3042	0.000197767		46.8007	0.000197097	49.3088	0.000196745		46.8007	0.000197494	49.3042	0.000196456		46.8007	0.000197917	49.3042	0.000196605		46.8007	0.000197923	49.3042	0.000196879		46.8007	0.000197974	49.3042	0.00019703		46.8006	0.000147174			46.9	4.777e-06	49.3694	4.777e-06		46.9	4.708e-06	49.3694	4.708e-06		46.9	4.651e-06	49.3694	4.651e-06		46.9
46.9006	0.000197443	49.3241	0.000197759		46.9007	0.000197097	49.3287	0.000196746		46.9006	0.000197465	49.3241	0.000196444		46.9007	0.000197898	49.3241	0.00019659		46.9007	0.000197884	49.3241	0.000196889		46.9006	0.000197969	49.3241	0.000197041		46.9006	0.000147174			47	4.778e-06	49.3894	4.778e-06		47	4.708e-06	49.3894	4.708e-06		47	4.65e-06	49.3894	4.65e-06		47
47.0007	0.00019746	49.3439	0.000197759		47.0007	0.00019706	49.3486	0.000196773		47.0007	0.00019744	49.3439	0.000196428		47.0007	0.000197903	49.3439	0.000196581		47.0007	0.000197883	49.3439	0.000196845		47.0007	0.000197954	49.3439	0.000197022		47.0007	0.000147181			47.1	4.778e-06	49.4094	4.778e-06		47.1	4.708e-06	49.4094	4.708e-06		47.1	4.65e-06	49.4094	4.65e-06		47.1
47.1007	0.000197403	49.3638	0.000197787		47.1007	0.000197042	49.3685	0.000196765		47.1007	0.000197446	49.3638	0.00019642		47.1007	0.0001979	49.3638	0.000196574		47.1007	0.000197863	49.3638	0.00019684		47.1007	0.000197941	49.3638	0.000196988		47.1007	0.000147179			47.2	4.778e-06	49.4294	4.778e-06		47.2	4.708e-06	49.4294	4.708e-06		47.2	4.65e-06	49.4294	4.65e-06		47.2
47.2007	0.000197414	49.3837	0.000197777		47.2007	0.000197016	49.3884	0.000196754		47.2007	0.000197405	49.3837	0.000196412		47.2007	0.00019786	49.3837	0.00019655		47.2007	0.000197842	49.3837	0.000196826		47.2007	0.000197936	49.3837	0.000196964		47.2007	0.000147171			47.3	4.778e-06	49.4494	4.778e-06		47.3	4.708e-06	49.4494	4.708e-06		47.3	4.65e-06	49.4494	4.65e-06		47.3
47.3006	0.000197421	49.4036	0.000197783		47.3006	0.000197067	49.4083	0.000196768		47.3007	0.00019741	49.4036	0.000196385		47.3007	0.000197845	49.4036	0.000196545		47.3006	0.000197854	49.4036	0.00019681		47.3006	0.000197932	49.4036	0.000196978		47.3007	0.000147177			47.4	4.779e-06	49.4695	4.779e-06		47.4	4.708e-06	49.4695	4.708e-06		47.4	4.65e-06	49.4695	4.65e-06		47.4
47.4007	0.000197414	49.4235	0.00019778		47.4006	0.00019703	49.4281	0.000196756		47.4006	0.000197382	49.4235	0.000196375		47.4007	0.000197803	49.4235	0.000196517		47.4007	0.000197843	49.4235	0.000196788		47.4007	0.000197932	49.4235	0.000196976		47.4007	0.000147181			47.5	4.779e-06	49.4895	4.779e-06		47.5	4.708e-06	49.4895	4.708e-06		47.5	4.65e-06	49.4895	4.65e-06		47.5
47.5007	0.000197399	49.4433	0.000197789		47.5007	0.000196997	49.448	0.000196779		47.5007	0.000197378	49.4433	0.000196373		47.5007	0.000197806	49.4433	0.000196494		47.5007	0.000197819	49.4433	0.000196756		47.5007	0.000197901	49.4433	0.000196956		47.5007	0.000147185			47.6	4.78e-06	49.5095	4.78e-06		47.6	4.707e-06	49.5095	4.707e-06		47.6	4.649e-06	49.5095	4.649e-06		47.6
47.6007	0.000197399	49.4632	0.000197816		47.6007	0.000197002	49.4679	0.000196778		47.6007	0.000197376	49.4632	0.000196349		47.6007	0.000197791	49.4632	0.000196464		47.6007	0.000197821	49.4632	0.000196727		47.6007	0.000197909	49.4632	0.000196926		47.6007	0.00014718			47.7	4.779e-06	49.5295	4.779e-06		47.7	4.708e-06	49.5295	4.708e-06		47.7	4.65e-06	49.5295	4.65e-06		47.7
47.7007	0.000197374	49.4831	0.000197828		47.7007	0.000196965	49.4878	0.000196797		47.7007	0.000197327	49.4831	0.000196345		47.7007	0.000197791	49.4831	0.000196445		47.7007	0.00019781	49.4831	0.000196731		47.7007	0.000197885	49.4831	0.000196931		47.7007	0.000147177			47.8	4.78e-06	49.5495	4.78e-06		47.8	4.708e-06	49.5495	4.708e-06		47.8	4.65e-06	49.5495	4.65e-06		47.8
47.8006	0.000197384	49.503	0.000197824		47.8007	0.000196992	49.5077	0.00019679		47.8006	0.000197321	49.503	0.000196341		47.8007	0.000197756	49.503	0.000196459		47.8007	0.000197796	49.503	0.000196732		47.8007	0.000197865	49.503	0.000196916		47.8006	0.000147185			47.9	4.781e-06	49.5696	4.781e-06		47.9	4.707e-06	49.5696	4.707e-06		47.9	4.649e-06	49.5696	4.649e-06		47.9
47.9006	0.000197367	49.5229	0.000197821		47.9006	0.000196948	49.5276	0.000196794		47.9006	0.00019731	49.5229	0.000196331		47.9006	0.000197759	49.5229	0.000196443		47.9006	0.000197761	49.5229	0.000196712		47.9007	0.000197863	49.5229	0.000196904		47.9006	0.000147177			48	4.781e-06	49.5896	4.781e-06		48	4.708e-06	49.5896	4.708e-06		48	4.648e-06	49.5896	4.648e-06		48
48.0007	0.00019741	49.5427	0.000197821		48.0007	0.000196962	49.5475	0.000196792		48.0007	0.000197285	49.5427	0.000196303		48.0007	0.000197744	49.5427	0.000196419		48.0007	0.000197725	49.5427	0.000196696		48.0007	0.000197827	49.5427	0.000196861		48.0007	0.000147174			48.1	4.782e-06	49.6096	4.782e-06		48.1	4.706e-06	49.6096	4.706e-06		48.1	4.648e-06	49.6096	4.648e-06		48.1
48.1007	0.000197395	49.5626	0.000197824		48.1007	0.000196924	49.5674	0.000196796		48.1007	0.000197308	49.5626	0.000196303		48.1007	0.000197721	49.5626	0.000196403		48.1007	0.000197747	49.5626	0.000196658		48.1007	0.000197841	49.5626	0.000196878		48.1007	0.000147174			48.2	4.782e-06	49.6296	4.782e-06		48.2	4.706e-06	49.6296	4.706e-06		48.2	4.648e-06	49.6296	4.648e-06		48.2
48.2007	0.000197401	49.5825	0.000197826		48.2007	0.00019692	49.5873	0.00019682		48.2007	0.00019729	49.5825	0.000196284		48.2007	0.00019772	49.5825	0.000196395		48.2007	0.000197733	49.5825	0.00019665		48.2007	0.000197827	49.5825	0.000196852		48.2007	0.000147173			48.3	4.782e-06	49.6496	4.782e-06		48.3	4.707e-06	49.6496	4.707e-06		48.3	4.649e-06	49.6496	4.649e-06		48.3
48.3006	0.000197412	49.6024	0.000197824		48.3006	0.000196887	49.6072	0.000196822		48.3007	0.000197239	49.6024	0.000196296		48.3007	0.0001977	49.6024	0.000196366		48.3007	0.000197714	49.6024	0.000196634		48.3007	0.000197812	49.6024	0.000196825		48.3007	0.000147174			48.4	4.783e-06	49.6697	4.783e-06		48.4	4.708e-06	49.6697	4.708e-06		48.4	4.648e-06	49.6697	4.648e-06		48.4
48.4007	0.000197399	49.6223	0.000197832		48.4007	0.000196901	49.6271	0.000196825		48.4006	0.000197214	49.6223	0.000196281		48.4006	0.000197662	49.6223	0.00019635		48.4006	0.0001977	49.6223	0.000196614		48.4007	0.000197811	49.6223	0.000196825		48.4007	0.000147176			48.5	4.784e-06	49.6897	4.784e-06		48.5	4.707e-06	49.6897	4.707e-06		48.5	4.649e-06	49.6897	4.649e-06		48.5
48.5007	0.000197404	49.6421	0.000197844		48.5007	0.000196889	49.6469	0.000196835		48.5007	0.000197219	49.6421	0.000196267		48.5007	0.000197673	49.6421	0.000196347		48.5007	0.0001977	49.6421	0.000196603		48.5007	0.000197767	49.6421	0.000196808		48.5007	0.000147188			48.6	4.785e-06	49.7097	4.785e-06		48.6	4.707e-06	49.7097	4.707e-06		48.6	4.649e-06	49.7097	4.649e-06		48.6
48.6007	0.000197376	49.662	0.000197854		48.6007	0.000196876	49.6668	0.000196855		48.6007	0.000197172	49.662	0.000196273		48.6007	0.000197644	49.662	0.000196316		48.6007	0.000197722	49.662	0.000196582		48.6007	0.000197793	49.662	0.000196801		48.6007	0.000147187			48.7	4.784e-06	49.7297	4.784e-06		48.7	4.707e-06	49.7297	4.707e-06		48.7	4.649e-06	49.7297	4.649e-06		48.7
48.7007	0.000197418	49.6819	0.000197855		48.7007	0.000196876	49.6867	0.000196859		48.7007	0.000197179	49.6819	0.000196253		48.7007	0.000197644	49.6819	0.000196299		48.7007	0.000197687	49.6819	0.000196592		48.7007	0.000197765	49.6819	0.000196797		48.7007	0.000147185			48.8	4.785e-06	49.7497	4.785e-06		48.8	4.707e-06	49.7497	4.707e-06		48.8	4.649e-06	49.7497	4.649e-06		48.8
48.8006	0.000197392	49.7018	0.000197866		48.8006	0.000196858	49.7066	0.000196852		48.8006	0.000197166	49.7018	0.000196246		48.8006	0.000197625	49.7018	0.000196294		48.8006	0.000197663	49.7018	0.00019656		48.8006	0.00019776	49.7018	0.000196776		48.8007	0.000147175			48.9	4.785e-06	49.7698	4.785e-06		48.9	4.706e-06	49.7698	4.706e-06		48.9	4.647e-06	49.7698	4.647e-06		48.9
48.9006	0.000197355	49.7217	0.000197845		48.9006	0.000196852	49.7265	0.000196841		48.9007	0.000197149	49.7217	0.000196242		48.9006	0.000197587	49.7217	0.000196281		48.9007	0.000197631	49.7217	0.000196533		48.9007	0.000197747	49.7217	0.00019675		48.9006	0.000147177			49	4.786e-06	49.7898	4.786e-06		49	4.706e-06	49.7898	4.706e-06		49	4.648e-06	49.7898	4.648e-06		49
49.0007	0.000197383	49.7416	0.000197844		49.0007	0.000196888	49.7464	0.000196841		49.0007	0.000197177	49.7416	0.000196241		49.0007	0.0001976	49.7416	0.000196264		49.0007	0.000197621	49.7416	0.000196528		49.0007	0.000197742	49.7416	0.000196719		49.0007	0.000147177			49.1	4.787e-06	49.8098	4.787e-06		49.1	4.706e-06	49.8098	4.706e-06		49.1	4.648e-06	49.8098	4.648e-06		49.1
49.1007	0.000197398	49.7614	0.000197896		49.1007	0.000196837	49.7663	0.000196864		49.1007	0.000197093	49.7614	0.000196239		49.1007	0.000197541	49.7614	0.000196243		49.1007	0.000197621	49.7614	0.000196519		49.1007	0.000197742	49.7614	0.000196714		49.1007	0.000147174			49.2	4.787e-06	49.8298	4.787e-06		49.2	4.707e-06	49.8298	4.707e-06		49.2	4.648e-06	49.8298	4.648e-06		49.2
49.2007	0.000197403	49.7813	0.000197858		49.2007	0.000196821	49.7862	0.000196848		49.2007	0.000197112	49.7813	0.000196191		49.2007	0.000197557	49.7813	0.000196181		49.2007	0.000197646	49.7813	0.000196504		49.2007	0.000197714	49.7813	0.000196717		49.2007	0.000147174			49.3	4.788e-06	49.8498	4.788e-06		49.3	4.706e-06	49.8498	4.706e-06		49.3	4.648e-06	49.8498	4.648e-06		49.3
49.3006	0.000197393	49.8012	0.000197842		49.3007	0.000196817	49.8061	0.000196869		49.3006	0.000197077	49.8012	0.000196221		49.3006	0.000197542	49.8012	0.000196208		49.3006	0.000197611	49.8012	0.000196476		49.3006	0.000197704	49.8012	0.000196693		49.3007	0.000147176			49.4	4.788e-06	49.8699	4.788e-06		49.4	4.705e-06	49.8699	4.705e-06		49.4	4.647e-06	49.8699	4.647e-06		49.4
49.4007	0.000197391	49.8211	0.000197856		49.4007	0.000196788	49.826	0.0001969		49.4006	0.00019706	49.8211	0.000196212		49.4006	0.000197507	49.8211	0.00019617		49.4007	0.000197599	49.8211	0.000196477		49.4007	0.000197691	49.8211	0.000196684		49.4006	0.000147182			49.5	4.79e-06	49.8899	4.79e-06		49.5	4.706e-06	49.8899	4.706e-06		49.5	4.648e-06	49.8899	4.648e-06		49.5
49.5007	0.000197414	49.841	0.000197854		49.5007	0.000196759	49.8458	0.000196893		49.5007	0.000197043	49.841	0.000196216		49.5007	0.000197512	49.841	0.000196162		49.5007	0.000197587	49.841	0.000196457		49.5007	0.000197676	49.841	0.000196667		49.5007	0.000147183			49.6	4.79e-06	49.9099	4.79e-06		49.6	4.705e-06	49.9099	4.705e-06		49.6	4.646e-06	49.9099	4.646e-06		49.6
49.6007	0.000197408	49.8608	0.000197861		49.6007	0.000196813	49.8657	0.00019689		49.6007	0.000197012	49.8608	0.000196209		49.6007	0.000197479	49.8608	0.000196155		49.6007	0.000197578	49.8608	0.000196416		49.6007	0.000197657	49.8608	0.000196659		49.6007	0.000147177			49.7	4.79e-06	49.9299	4.79e-06		49.7	4.705e-06	49.9299	4.705e-06		49.7	4.648e-06	49.9299	4.648e-06		49.7
49.7007	0.000197403	49.8807	0.000197875		49.7007	0.000196805	49.8856	0.000196906		49.7007	0.000196997	49.8807	0.000196205		49.7007	0.000197457	49.8807	0.000196166		49.7007	0.000197562	49.8807	0.000196418		49.7007	0.000197621	49.8807	0.000196641		49.7007	0.000147186			49.8	4.79e-06	49.9499	4.79e-06		49.8	4.705e-06	49.9499	4.705e-06		49.8	4.647e-06	49.9499	4.647e-06		49.8
49.8007	0.000197423	49.9006	0.000197868		49.8006	0.00019681	49.9055	0.000196909		49.8007	0.000197006	49.9006	0.000196215		49.8007	0.000197458	49.9006	0.000196129		49.8006	0.000197507	49.9006	0.000196395		49.8007	0.000197658	49.9006	0.00019662		49.8007	0.000147188			49.9	4.791e-06	49.97	4.791e-06		49.9	4.704e-06	49.97	4.704e-06		49.9	4.647e-06	49.97	4.647e-06		49.9
49.9006	0.000197438	49.9205	0.000197866		49.9006	0.000196784	49.9254	0.000196903		49.9006	0.000196961	49.9205	0.000196198		49.9007	0.000197433	49.9205	0.000196132		49.9007	0.000197507	49.9205	0.00019638		49.9006	0.000197628	49.9205	0.000196624		49.9006	0.000147189			50	4.791e-06	49.99	4.791e-06		50	4.704e-06	49.99	4.704e-06		50	4.647e-06	49.99	4.647e-06		50
50.0007	0.0001974	49.9404	0.000197872		50.0007	0.000196779	49.9453	0.000196904		50.0007	0.000196964	49.9404	0.000196192		50.0007	0.000197424	49.9404	0.000196119		50.0007	0.000197521	49.9404	0.000196377		50.0007	0.00019762	49.9404	0.000196602		50.0007	0.000147186			50.1	4.792e-06	50.01	4.792e-06		50.1	4.705e-06	50.01	4.705e-06		50.1	4.647e-06	50.01	4.647e-06		50.1
50.1007	0.000197423	49.9602	0.000197862		50.1007	0.00019678	49.9652	0.000196917		50.1007	0.00019695	49.9602	0.000196205		50.1007	0.000197426	49.9602	0.000196097		50.1007	0.000197494	49.9602	0.000196362		50.1007	0.000197572	49.9602	0.000196586		50.1007	0.000147186			50.2	4.792e-06	50.03	4.792e-06		50.2	4.704e-06	50.03	4.704e-06		50.2	4.646e-06	50.03	4.646e-06		50.2
50.2007	0.000197422	49.9801	0.00019787		50.2007	0.00019676	49.9851	0.000196933		50.2007	0.000196911	49.9801	0.000196197		50.2007	0.000197375	49.9801	0.000196084		50.2007	0.00019748	49.9801	0.000196327		50.2007	0.000197592	49.9801	0.000196565		50.2007	0.000147185			50.3	4.794e-06	50.0501	4.794e-06		50.3	4.704e-06	50.0501	4.704e-06		50.3	4.645e-06	50.0501	4.645e-06		50.3
50.3007	0.00019742	50	0.000197868		50.3007	0.000196768	50.005	0.000196939		50.3006	0.000196894	50	0.00019618		50.3006	0.000197373	50	0.000196049		50.3006	0.000197477	50	0.000196315		50.3007	0.000197576	50	0.000196535		50.3006	0.000147177			50.4	4.794e-06	50.0701	4.794e-06		50.4	4.703e-06	50.0701	4.703e-06		50.4	4.645e-06	50.0701	4.645e-06		50.4
50.4006	0.000197413	50.0199	0.000197875		50.4006	0.000196797	50.0249	0.000196942		50.4006	0.000196901	50.0199	0.000196193		50.4006	0.000197367	50.0199	0.000196027		50.4006	0.000197445	50.0199	0.000196327		50.4007	0.000197538	50.0199	0.000196549		50.4006	0.000147181			50.5	4.795e-06	50.0901	4.795e-06		50.5	4.703e-06	50.0901	4.703e-06		50.5	4.645e-06	50.0901	4.645e-06		50.5
50.5007	0.000197412	50.0398	0.000197882		50.5007	0.000196774	50.0448	0.000196974		50.5007	0.000196876	50.0398	0.000196204		50.5007	0.000197378	50.0398	0.000196057		50.5007	0.000197457	50.0398	0.000196306		50.5007	0.000197578	50.0398	0.000196541		50.5007	0.000147175			50.6	4.796e-06	50.1101	4.796e-06		50.6	4.702e-06	50.1101	4.702e-06		50.6	4.644e-06	50.1101	4.644e-06		50.6
50.6007	0.000197395	50.0596	0.000197867		50.6007	0.00019676	50.0646	0.00019698		50.6007	0.000196876	50.0596	0.000196198		50.6007	0.000197336	50.0596	0.000196025		50.6007	0.000197434	50.0596	0.000196246		50.6007	0.000197536	50.0596	0.000196509		50.6007	0.000147166			50.7	4.797e-06	50.1301	4.797e-06		50.7	4.702e-06	50.1301	4.702e-06		50.7	4.644e-06	50.1301	4.644e-06		50.7
50.7007	0.000197458	50.0795	0.000197873		50.7007	0.000196743	50.0845	0.000196972		50.7007	0.000196834	50.0795	0.000196212		50.7007	0.000197328	50.0795	0.000196		50.7007	0.000197386	50.0795	0.000196234		50.7007	0.000197532	50.0795	0.000196501		50.7007	0.000147162			50.8	4.798e-06	50.1502	4.798e-06		50.8	4.701e-06	50.1502	4.701e-06		50.8	4.644e-06	50.1502	4.644e-06		50.8
50.8006	0.000197458	50.0994	0.000197877		50.8006	0.000196773	50.1044	0.000196987		50.8006	0.000196841	50.0994	0.000196233		50.8006	0.000197324	50.0994	0.000195987		50.8007	0.0001974	50.0994	0.00019622		50.8006	0.000197492	50.0994	0.000196475		50.8007	0.000147163			50.9	4.798e-06	50.1702	4.798e-06		50.9	4.701e-06	50.1702	4.701e-06		50.9	4.643e-06	50.1702	4.643e-06		50.9
50.9007	0.000197452	50.1193	0.0001979		50.9006	0.000196769	50.1243	0.000197016		50.9006	0.000196795	50.1193	0.000196196		50.9007	0.000197312	50.1193	0.000195985		50.9006	0.00019738	50.1193	0.000196209		50.9006	0.000197511	50.1193	0.000196463		50.9007	0.000147169			51	4.798e-06	50.1902	4.798e-06		51	4.701e-06	50.1902	4.701e-06		51	4.643e-06	50.1902	4.643e-06		51
51.0007	0.000197463	50.1392	0.000197893		51.0007	0.000196784	50.1442	0.000197015		51.0007	0.000196796	50.1392	0.000196203		51.0007	0.000197295	50.1392	0.000195961		51.0007	0.00019738	50.1392	0.000196196		51.0007	0.000197492	50.1392	0.000196443		51.0007	0.000147174			51.1	4.799e-06	50.2102	4.799e-06		51.1	4.7e-06	50.2102	4.7e-06		51.1	4.643e-06	50.2102	4.643e-06		51.1
51.1007	0.00019747	50.159	0.000197888		51.1007	0.000196763	50.1641	0.000197032		51.1007	0.000196798	50.159	0.000196215		51.1007	0.000197265	50.159	0.000195954		51.1007	0.000197357	50.159	0.000196183		51.1007	0.000197475	50.159	0.000196427		51.1007	0.000147174			51.2	4.801e-06	50.2302	4.801e-06		51.2	4.7e-06	50.2302	4.7e-06		51.2	4.644e-06	50.2302	4.644e-06		51.2
51.2007	0.000197459	50.1789	0.000197895		51.2007	0.000196759	50.184	0.000197052		51.2007	0.000196778	50.1789	0.00019622		51.2007	0.00019723	50.1789	0.000195945		51.2007	0.000197337	50.1789	0.000196169		51.2007	0.000197456	50.1789	0.000196415		51.2007	0.000147179			51.3	4.801e-06	50.2503	4.801e-06		51.3	4.7e-06	50.2503	4.7e-06		51.3	4.644e-06	50.2503	4.644e-06		51.3
51.3007	0.000197478	50.1988	0.000197888		51.3006	0.000196754	50.2039	0.000197047		51.3007	0.000196726	50.1988	0.000196226		51.3007	0.000197236	50.1988	0.000195927		51.3007	0.000197331	50.1988	0.000196153		51.3006	0.000197442	50.1988	0.000196398		51.3006	0.000147183			51.4	4.802e-06	50.2703	4.802e-06		51.4	4.7e-06	50.2703	4.7e-06		51.4	4.643e-06	50.2703	4.643e-06		51.4
51.4006	0.000197477	50.2187	0.000197887		51.4007	0.000196748	50.2238	0.000197059		51.4007	0.000196726	50.2187	0.000196212		51.4007	0.000197221	50.2187	0.000195921		51.4006	0.000197315	50.2187	0.000196148		51.4007	0.000197422	50.2187	0.000196391		51.4006	0.000147173			51.5	4.804e-06	50.2903	4.804e-06		51.5	4.699e-06	50.2903	4.699e-06		51.5	4.643e-06	50.2903	4.643e-06		51.5
51.5007	0.000197486	50.2386	0.000197877		51.5007	0.000196752	50.2437	0.000197065		51.5007	0.000196714	50.2386	0.000196197		51.5007	0.000197196	50.2386	0.000195909		51.5007	0.00019729	50.2386	0.000196101		51.5007	0.000197428	50.2386	0.000196394		51.5007	0.000147171			51.6	4.805e-06	50.3103	4.805e-06		51.6	4.699e-06	50.3103	4.699e-06		51.6	4.643e-06	50.3103	4.643e-06		51.6
51.6007	0.000197488	50.2584	0.000197881		51.6007	0.000196758	50.2636	0.000197076		51.6007	0.00019669	50.2584	0.000196203		51.6007	0.000197185	50.2584	0.00019591		51.6007	0.000197301	50.2584	0.000196116		51.6007	0.000197401	50.2584	0.000196355		51.6007	0.000147172			51.7	4.805e-06	50.3303	4.805e-06		51.7	4.7e-06	50.3303	4.7e-06		51.7	4.642e-06	50.3303	4.642e-06		51.7
51.7007	0.000197505	50.2783	0.00019787		51.7007	0.000196779	50.2834	0.000197091		51.7007	0.000196705	50.2783	0.000196193		51.7007	0.000197166	50.2783	0.000195878		51.7007	0.000197267	50.2783	0.000196096		51.7007	0.000197398	50.2783	0.000196326		51.7007	0.000147172			51.8	4.807e-06	50.3504	4.807e-06		51.8	4.699e-06	50.3504	4.699e-06		51.8	4.642e-06	50.3504	4.642e-06		51.8
51.8006	0.000197541	50.2982	0.000197882		51.8006	0.000196745	50.3033	0.000197091		51.8007	0.000196678	50.2982	0.0001962		51.8006	0.000197156	50.2982	0.000195863		51.8006	0.00019727	50.2982	0.000196073		51.8007	0.000197381	50.2982	0.000196319		51.8006	0.000147171			51.9	4.809e-06	50.3704	4.809e-06		51.9	4.699e-06	50.3704	4.699e-06		51.9	4.642e-06	50.3704	4.642e-06		51.9
51.9006	0.000197498	50.3181	0.000197882		51.9006	0.000196759	50.3232	0.000197088		51.9006	0.000196655	50.3181	0.000196203		51.9006	0.000197142	50.3181	0.000195863		51.9006	0.000197236	50.3181	0.000196078		51.9006	0.000197358	50.3181	0.000196312		51.9006	0.000147165			52	4.809e-06	50.3904	4.809e-06		52	4.698e-06	50.3904	4.698e-06		52	4.641e-06	50.3904	4.641e-06		52
52.0007	0.00019754	50.338	0.000197868		52.0007	0.000196752	50.3431	0.00019711		52.0007	0.000196654	50.338	0.000196204		52.0007	0.000197131	50.338	0.00019585		52.0007	0.000197222	50.338	0.000196052		52.0007	0.000197349	50.338	0.000196299		52.0007	0.000147181			52.1	4.811e-06	50.4104	4.811e-06		52.1	4.698e-06	50.4104	4.698e-06		52.1	4.641e-06	50.4104	4.641e-06		52.1
52.1007	0.000197533	50.3579	0.000197875		52.1007	0.000196763	50.363	0.000197122		52.1007	0.000196623	50.3579	0.000196219		52.1007	0.000197099	50.3579	0.000195823		52.1007	0.000197219	50.3579	0.000196025		52.1007	0.000197339	50.3579	0.000196271		52.1007	0.000147182			52.2	4.813e-06	50.4304	4.813e-06		52.2	4.699e-06	50.4304	4.699e-06		52.2	4.641e-06	50.4304	4.641e-06		52.2
52.2007	0.000197529	50.3777	0.000197857		52.2007	0.000196754	50.3829	0.000197139		52.2007	0.000196631	50.3777	0.000196192		52.2007	0.000197062	50.3777	0.000195816		52.2007	0.000197208	50.3777	0.000196002		52.2007	0.000197319	50.3777	0.000196247		52.2007	0.000147177			52.3	4.815e-06	50.4505	4.815e-06		52.3	4.699e-06	50.4505	4.699e-06		52.3	4.641e-06	50.4505	4.641e-06		52.3
52.3006	0.000197543	50.3976	0.000197837		52.3007	0.000196763	50.4028	0.000197142		52.3007	0.000196636	50.3976	0.000196212		52.3006	0.000197054	50.3976	0.00019582		52.3007	0.000197182	50.3976	0.000195978		52.3007	0.000197312	50.3976	0.000196242		52.3007	0.000147179			52.4	4.816e-06	50.4705	4.816e-06		52.4	4.699e-06	50.4705	4.699e-06		52.4	4.642e-06	50.4705	4.642e-06		52.4
52.4007	0.000197565	50.4175	0.000197826		52.4007	0.000196752	50.4227	0.000197138		52.4007	0.0001966	50.4175	0.000196212		52.4007	0.000197042	50.4175	0.000195805		52.4006	0.00019718	50.4175	0.000195975		52.4006	0.000197283	50.4175	0.000196242		52.4006	0.000147179			52.5	4.818e-06	50.4905	4.818e-06		52.5	4.699e-06	50.4905	4.699e-06		52.5	4.642e-06	50.4905	4.642e-06		52.5
52.5007	0.000197547	50.4374	0.000197835		52.5007	0.000196745	50.4426	0.000197126		52.5007	0.000196581	50.4374	0.0001962		52.5007	0.000197001	50.4374	0.000195794		52.5007	0.000197163	50.4374	0.000195973		52.5007	0.000197298	50.4374	0.000196213		52.5007	0.000147182			52.6	4.819e-06	50.5105	4.819e-06		52.6	4.699e-06	50.5105	4.699e-06		52.6	4.641e-06	50.5105	4.641e-06		52.6
52.6007	0.000197575	50.4573	0.000197817		52.6007	0.000196746	50.4625	0.000197139		52.6007	0.000196569	50.4573	0.000196214		52.6007	0.000197021	50.4573	0.000195797		52.6007	0.000197142	50.4573	0.000195951		52.6007	0.000197258	50.4573	0.00019621		52.6007	0.00014717			52.7	4.822e-06	50.5305	4.822e-06		52.7	4.699e-06	50.5305	4.699e-06		52.7	4.641e-06	50.5305	4.641e-06		52.7
52.7007	0.000197583	50.4771	0.000197821		52.7007	0.000196773	50.4823	0.000197125		52.7007	0.000196538	50.4771	0.000196208		52.7007	0.000197007	50.4771	0.00019578		52.7007	0.000197119	50.4771	0.00019594		52.7007	0.000197262	50.4771	0.000196198		52.7007	0.000147178			52.8	4.823e-06	50.5506	4.823e-06		52.8	4.7e-06	50.5506	4.7e-06		52.8	4.64e-06	50.5506	4.64e-06		52.8
52.8007	0.00019759	50.497	0.000197812		52.8007	0.000196765	50.5022	0.000197139		52.8007	0.00019653	50.497	0.00019624		52.8006	0.000196979	50.497	0.000195786		52.8006	0.000197067	50.497	0.00019593		52.8007	0.000197245	50.497	0.000196174		52.8007	0.000147165			52.9	4.825e-06	50.5706	4.825e-06		52.9	4.7e-06	50.5706	4.7e-06		52.9	4.64e-06	50.5706	4.64e-06		52.9
52.9006	0.000197611	50.5169	0.000197814		52.9007	0.000196754	50.5221	0.000197161		52.9006	0.000196534	50.5169	0.000196227		52.9007	0.000196972	50.5169	0.00019575		52.9006	0.000197087	50.5169	0.000195919		52.9007	0.000197235	50.5169	0.000196143		52.9007	0.000147167			53	4.826e-06	50.5906	4.826e-06		53	4.7e-06	50.5906	4.7e-06		53	4.64e-06	50.5906	4.64e-06		53
53.0007	0.000197602	50.5368	0.000197796		53.0007	0.000196768	50.542	0.000197158		53.0007	0.000196526	50.5368	0.000196241		53.0007	0.000196936	50.5368	0.000195747		53.0007	0.000197081	50.5368	0.000195879		53.0007	0.000197216	50.5368	0.000196127		53.0007	0.000147173			53.1	4.829e-06	50.6106	4.829e-06		53.1	4.7e-06	50.6106	4.7e-06		53.1	4.64e-06	50.6106	4.64e-06		53.1
53.1007	0.000197594	50.5567	0.000197805		53.1007	0.000196756	50.5619	0.000197154		53.1007	0.000196483	50.5567	0.000196239		53.1007	0.000196892	50.5567	0.000195733		53.1007	0.000197073	50.5567	0.000195867		53.1007	0.000197222	50.5567	0.000196114		53.1007	0.000147167			53.2	4.832e-06	50.6306	4.832e-06		53.2	4.7e-06	50.6306	4.7e-06		53.2	4.639e-06	50.6306	4.639e-06		53.2
53.2007	0.000197628	50.5765	0.000197805		53.2007	0.000196779	50.5818	0.000197162		53.2007	0.000196475	50.5765	0.000196205		53.2007	0.00019692	50.5765	0.00019574		53.2007	0.00019707	50.5765	0.000195856		53.2007	0.000197209	50.5765	0.000196089		53.2007	0.000147168			53.3	4.833e-06	50.6507	4.833e-06		53.3	4.7e-06	50.6507	4.7e-06		53.3	4.639e-06	50.6507	4.639e-06		53.3
53.3006	0.000197641	50.5964	0.000197818		53.3007	0.000196778	50.6017	0.000197185		53.3007	0.000196472	50.5964	0.000196224		53.3006	0.000196875	50.5964	0.000195731		53.3006	0.000197052	50.5964	0.000195844		53.3007	0.000197192	50.5964	0.00019608		53.3007	0.000147171			53.4	4.836e-06	50.6707	4.836e-06		53.4	4.7e-06	50.6707	4.7e-06		53.4	4.639e-06	50.6707	4.639e-06		53.4
53.4006	0.000197629	50.6163	0.000197815		53.4006	0.000196797	50.6216	0.000197161		53.4006	0.000196454	50.6163	0.000196226		53.4007	0.000196889	50.6163	0.00019571		53.4006	0.000197032	50.6163	0.000195833		53.4007	0.000197173	50.6163	0.00019607		53.4006	0.000147173			53.5	4.839e-06	50.6907	4.839e-06		53.5	4.7e-06	50.6907	4.7e-06		53.5	4.639e-06	50.6907	4.639e-06		53.5
53.5007	0.000197649	50.6362	0.000197851		53.5007	0.00019679	50.6415	0.000197171		53.5007	0.000196456	50.6362	0.000196227		53.5007	0.000196863	50.6362	0.000195714		53.5007	0.000197003	50.6362	0.000195823		53.5007	0.000197188	50.6362	0.000196064		53.5007	0.000147174			53.6	4.842e-06	50.7107	4.842e-06		53.6	4.7e-06	50.7107	4.7e-06		53.6	4.638e-06	50.7107	4.638e-06		53.6
53.6007	0.000197672	50.6561	0.000197803		53.6007	0.000196794	50.6614	0.000197163		53.6007	0.000196444	50.6561	0.000196242		53.6007	0.000196845	50.6561	0.000195693		53.6007	0.000197002	50.6561	0.000195822		53.6007	0.000197159	50.6561	0.00019606		53.6007	0.000147165			53.7	4.845e-06	50.7307	4.845e-06		53.7	4.701e-06	50.7307	4.701e-06		53.7	4.638e-06	50.7307	4.638e-06		53.7
53.7007	0.000197682	50.6759	0.000197836		53.7007	0.000196792	50.6813	0.000197161		53.7007	0.000196428	50.6759	0.000196255		53.7007	0.000196827	50.6759	0.000195682		53.7007	0.000196981	50.6759	0.000195792		53.7007	0.000197141	50.6759	0.000196031		53.7007	0.000147172			53.8	4.848e-06	50.7508	4.848e-06		53.8	4.701e-06	50.7508	4.701e-06		53.8	4.638e-06	50.7508	4.638e-06		53.8
53.8006	0.000197693	50.6958	0.000197859		53.8006	0.000196796	50.7011	0.000197166		53.8007	0.00019642	50.6958	0.000196258		53.8007	0.000196803	50.6958	0.00019569		53.8007	0.000196979	50.6958	0.000195768		53.8007	0.000197142	50.6958	0.000196011		53.8007	0.000147172			53.9	4.852e-06	50.7708	4.852e-06		53.9	4.701e-06	50.7708	4.701e-06		53.9	4.638e-06	50.7708	4.638e-06		53.9
53.9007	0.000197725	50.7157	0.000197864		53.9006	0.00019682	50.721	0.000197173		53.9007	0.000196412	50.7157	0.000196252		53.9006	0.000196801	50.7157	0.000195687		53.9007	0.000196958	50.7157	0.000195755		53.9006	0.000197103	50.7157	0.000195987		53.9007	0.000147174			54	4.856e-06	50.7908	4.856e-06		54	4.702e-06	50.7908	4.702e-06		54	4.638e-06	50.7908	4.638e-06		54
54.0007	0.000197742	50.7356	0.000197863		54.0007	0.000196822	50.7409	0.000197183		54.0007	0.000196385	50.7356	0.000196261		54.0007	0.000196778	50.7356	0.000195669		54.0007	0.000196941	50.7356	0.000195715		54.0007	0.000197096	50.7356	0.000195962		54.0007	0.000147172			54.1	4.86e-06	50.8108	4.86e-06		54.1	4.702e-06	50.8108	4.702e-06		54.1	4.637e-06	50.8108	4.637e-06		54.1
54.1007	0.000197754	50.7555	0.000197867		54.1007	0.000196825	50.7608	0.00019717		54.1007	0.000196375	50.7555	0.00019627		54.1007	0.000196761	50.7555	0.00019566		54.1007	0.000196923	50.7555	0.000195708		54.1007	0.000197073	50.7555	0.000195965		54.1007	0.000147172			54.2	4.865e-06	50.8308	4.865e-06		54.2	4.702e-06	50.8308	4.702e-06		54.2	4.637e-06	50.8308	4.637e-06		54.2
54.2007	0.00019772	50.7753	0.000197905		54.2007	0.000196835	50.7807	0.000197178		54.2007	0.000196373	50.7753	0.000196277		54.2007	0.000196757	50.7753	0.000195649		54.2007	0.000196937	50.7753	0.000195699		54.2007	0.000197057	50.7753	0.00019595		54.2007	0.000147167			54.3	4.869e-06	50.8509	4.869e-06		54.3	4.702e-06	50.8509	4.702e-06		54.3	4.638e-06	50.8509	4.638e-06		54.3
54.3007	0.000197751	50.7952	0.000197929		54.3007	0.000196855	50.8006	0.00019718		54.3007	0.000196349	50.7952	0.000196297		54.3007	0.00019675	50.7952	0.00019568		54.3006	0.000196907	50.7952	0.000195686		54.3007	0.00019703	50.7952	0.000195928		54.3006	0.000147168			54.4	4.874e-06	50.8709	4.874e-06		54.4	4.702e-06	50.8709	4.702e-06		54.4	4.638e-06	50.8709	4.638e-06		54.4
54.4006	0.000197767	50.8151	0.000197962		54.4007	0.000196859	50.8205	0.000197183		54.4006	0.000196345	50.8151	0.000196291		54.4007	0.000196731	50.8151	0.000195647		54.4007	0.000196885	50.8151	0.000195671		54.4007	0.000197041	50.8151	0.000195912		54.4007	0.000147172			54.5	4.879e-06	50.8909	4.879e-06		54.5	4.702e-06	50.8909	4.702e-06		54.5	4.636e-06	50.8909	4.636e-06		54.5
54.5007	0.000197759	50.835	0.000197956		54.5007	0.000196852	50.8404	0.000197187		54.5007	0.000196341	50.835	0.000196294		54.5007	0.000196698	50.835	0.000195636		54.5007	0.000196879	50.835	0.000195664		54.5007	0.000197022	50.835	0.000195903		54.5007	0.000147173			54.6	4.884e-06	50.9109	4.884e-06		54.6	4.702e-06	50.9109	4.702e-06		54.6	4.636e-06	50.9109	4.636e-06		54.6
54.6007	0.000197759	50.8549	0.000197994		54.6007	0.000196841	50.8603	0.000197192		54.6007	0.000196331	50.8549	0.000196326		54.6007	0.000196666	50.8549	0.000195642		54.6007	0.000196889	50.8549	0.000195653		54.6007	0.000196988	50.8549	0.000195881		54.6007	0.000147177			54.7	4.89e-06	50.9309	4.89e-06		54.7	4.703e-06	50.9309	4.703e-06		54.7	4.636e-06	50.9309	4.636e-06		54.7
54.7007	0.000197787	50.8748	0.000198027		54.7007	0.000196841	50.8802	0.000197202		54.7007	0.000196303	50.8748	0.000196333		54.7007	0.000196663	50.8748	0.000195644		54.7007	0.000196845	50.8748	0.000195649		54.7007	0.000196964	50.8748	0.000195858		54.7007	0.000147179			54.8	4.894e-06	50.951	4.894e-06		54.8	4.703e-06	50.951	4.703e-06		54.8	4.635e-06	50.951	4.635e-06		54.8
54.8006	0.000197777	50.8946	0.000198044		54.8007	0.000196864	50.9	0.000197181		54.8007	0.000196303	50.8946	0.000196298		54.8007	0.000196617	50.8946	0.000195624		54.8007	0.00019684	50.8946	0.000195638		54.8006	0.000196978	50.8946	0.000195851		54.8007	0.000147175			54.9	4.899e-06	50.971	4.899e-06		54.9	4.703e-06	50.971	4.703e-06		54.9	4.635e-06	50.971	4.635e-06		54.9
54.9007	0.000197783	50.9145	0.000198069		54.9007	0.000196848	50.9199	0.000197153		54.9006	0.000196284	50.9145	0.000196316		54.9006	0.000196618	50.9145	0.000195641		54.9006	0.000196826	50.9145	0.000195616		54.9007	0.000196976	50.9145	0.000195822		54.9007	0.000147169			55	4.904e-06	50.991	4.904e-06		55	4.704e-06	50.991	4.704e-06		55	4.634e-06	50.991	4.634e-06		55
55.0007	0.00019778	50.9344	0.000198085		55.0007	0.000196869	50.9398	0.000197184		55.0007	0.000196296	50.9344	0.000196322		55.0007	0.000196605	50.9344	0.000195645		55.0007	0.00019681	50.9344	0.000195592		55.0007	0.000196956	50.9344	0.000195818		55.0007	0.000147177			55.1	4.907e-06	51.011	4.907e-06		55.1	4.704e-06	51.011	4.704e-06		55.1	4.633e-06	51.011	4.633e-06		55.1
55.1007	0.000197789	50.9543	0.000198139		55.1007	0.0001969	50.9597	0.000197206		55.1007	0.000196281	50.9543	0.00019632		55.1007	0.00019659	50.9543	0.000195639		55.1007	0.000196788	50.9543	0.000195581		55.1007	0.000196926	50.9543	0.000195793		55.1007	0.000147183			55.2	4.909e-06	51.031	4.909e-06		55.2	4.704e-06	51.031	4.704e-06		55.2	4.634e-06	51.031	4.634e-06		55.2
55.2007	0.000197816	50.9742	0.000198163		55.2007	0.000196893	50.9796	0.000197209		55.2007	0.000196267	50.9742	0.000196315		55.2007	0.000196581	50.9742	0.000195625		55.2007	0.000196756	50.9742	0.000195586		55.2007	0.000196931	50.9742	0.000195779		55.2007	0.000147171			55.3	4.91e-06	51.0511	4.91e-06		55.3	4.704e-06	51.0511	4.704e-06		55.3	4.633e-06	51.0511	4.633e-06		55.3
55.3007	0.000197828	50.994	0.000198189		55.3007	0.00019689	50.9995	0.000197208		55.3006	0.000196273	50.994	0.000196332		55.3006	0.000196574	50.994	0.000195621		55.3007	0.000196727	50.994	0.000195568		55.3007	0.000196916	50.994	0.000195763		55.3007	0.000147176			55.4	4.909e-06	51.0711	4.909e-06		55.4	4.705e-06	51.0711	4.705e-06		55.4	4.633e-06	51.0711	4.633e-06		55.4
55.4007	0.000197824	51.0139	0.000198221		55.4007	0.000196906	51.0194	0.0001972		55.4006	0.000196253	51.0139	0.000196352		55.4006	0.00019655	51.0139	0.000195639		55.4007	0.000196731	51.0139	0.000195533		55.4006	0.000196904	51.0139	0.000195772		55.4007	0.00014717			55.5	4.906e-06	51.0911	4.906e-06		55.5	4.705e-06	51.0911	4.705e-06		55.5	4.633e-06	51.0911	4.633e-06		55.5
[truncated: 23,481 more rows]
[truncated: 13 more columns]

## Sheet: Figure 4
Time dependence (fig a)																																Concentration dependence (fig b)
Concentration = 0.1 nM					Concentration = 1 nM					Concentration = 10 nM					Concentration = 100 nM					Concentration = 1000 nM					Concentration = 10000 nM
[truncated: 3,902 more rows]

## Sheet: Supplementary Information 2
tSi 100nm			tSi 200nm
[truncated: 2,049 more rows]

## Sheet: Supplementary Information 5
Time dependence (fig a)																																Concentration dependence (fig b)
[truncated: 1,953 more rows]
